# Supplementary material for: 2-(4-Bromo­phen­yl)-5-dodec­yloxy-1,3-thia­zole
Source: Acta Crystallogr Sect E Struct Rep Online. 2010 Aug 21;66(Pt 9):o2365. doi: 10.1107/S1600536810032666 (PMC3007996; doi:10.1107/S1600536810032666)
Supplement: Supplementary file 2 [file e-66-o2365-Isup2.hkl]

#
# h,k,l, Fc-squared, Fo-squared, sigma(Fo-squared) and status flag
#
data_I
_shelx_title '2-(4-Bromophenyl)-5-(dodecyloxy)thiazole'
_shelx_refln_list_code          4
_shelx_F_calc_maximum      431.34
_exptl_crystal_F_000       888.00
_reflns_d_resolution_high  0.8408
 
loop_
 _symmetry_equiv_pos_as_xyz
 'x, y, z'
 '-x, y+1/2, -z+1/2'
 '-x, -y, -z'
 'x, -y-1/2, z-1/2'
 
_cell_length_a     5.5070
_cell_length_b    46.9990
_cell_length_c     8.3260
_cell_angle_alpha  90.000
_cell_angle_beta   99.680
_cell_angle_gamma  90.000
 
_shelx_F_squared_multiplier     1.000
 
loop_
 _refln_index_h
 _refln_index_k
 _refln_index_l
 _refln_F_squared_calc
 _refln_F_squared_meas
 _refln_F_squared_sigma
 _refln_observed_status
   1   0   0      812.22      811.57     16.71 o
   2   0   0     3516.32     3820.95     64.71 o
   3   0   0     1072.41     1133.78     45.00 o
   4   0   0      414.09      387.17     29.55 o
   5   0   0      777.26      788.10     44.94 o
   6   0   0       42.70       68.19    105.35 o
   1   1   0     8864.55     9491.05    198.71 o
   2   1   0     2242.22     2321.82     54.63 o
   3   1   0     2312.31     2223.18     47.02 o
   4   1   0     1278.73     1113.08     74.84 o
   5   1   0      265.18      271.02     38.16 o
   6   1   0       57.17        0.00    115.54 o
   0   2   0     2131.27     1854.46     20.32 o
   1   2   0      226.37      247.62      8.74 o
   2   2   0     4766.82     4885.77     91.43 o
   3   2   0     1929.80     1852.21     92.32 o
   4   2   0        6.95        0.00     33.47 o
   5   2   0      115.47       80.77     49.81 o
   6   2   0        5.82        0.00    112.06 o
   1   3   0     5549.97     6289.78    118.54 o
   2   3   0      203.62      189.05     12.92 o
   3   3   0       24.37       31.31     22.53 o
   4   3   0      190.94      192.20     27.45 o
   5   3   0      338.27      322.39     38.64 o
   6   3   0        2.04       20.37     72.83 o
   0   4   0     1475.52     1526.05     27.00 o
   1   4   0    23481.80    26030.34    576.87 o
   2   4   0     1128.21     1251.66     60.21 o
   3   4   0       12.26       51.73     47.34 o
   4   4   0      194.44      183.56     38.59 o
   5   4   0      426.46      351.67     38.58 o
   6   4   0        1.16       36.95     63.94 o
   1   5   0    46569.19    50422.51   1087.10 o
   2   5   0       62.43       60.28     13.43 o
   3   5   0       20.10        0.00     60.82 o
   4   5   0        5.88        0.00     38.95 o
   5   5   0      389.25      401.95     38.58 o
   6   5   0      122.40      102.48     94.86 o
   0   6   0     2991.85     2930.58     47.26 o
   1   6   0     1146.48     1204.46     29.62 o
   2   6   0     8007.38     8730.93     99.89 o
   3   6   0     4660.91     4546.91     69.78 o
   4   6   0      375.47      319.17     30.08 o
   5   6   0        1.54       58.44     83.73 o
   6   6   0        9.33       29.70     62.09 o
   1   7   0     9826.43    10928.77     83.73 o
   2   7   0     2824.91     2914.99     46.11 o
   3   7   0      500.36      538.56     22.27 o
   4   7   0     1745.74     1667.40     38.86 o
   5   7   0        6.21       56.74     45.10 o
   6   7   0        0.84        0.00     47.52 o
   0   8   0     4979.56     5145.42     67.53 o
   1   8   0     2761.18     2877.07     52.37 o
   2   8   0      951.69     1097.22     23.37 o
   3   8   0     1086.21     1076.02     43.56 o
   4   8   0     1749.20     1701.65     39.67 o
   5   8   0      600.79      496.42     41.39 o
   6   8   0      115.35      195.46     63.50 o
   1   9   0    10826.95    11290.86     94.14 o
   2   9   0      277.44      313.60     14.30 o
   3   9   0     1549.61     1612.87     33.74 o
   4   9   0        4.32        0.00     70.61 o
   5   9   0       59.59       47.04     89.77 o
   6   9   0        3.84        0.00    162.33 o
   0  10   0      524.43      364.63     20.26 o
   1  10   0        5.05        0.00     29.78 o
   2  10   0     2772.89     3075.12     52.74 o
   3  10   0     1155.82     1346.13     62.78 o
   4  10   0       95.31       58.36     40.69 o
   5  10   0       65.03       96.03     52.19 o
   6  10   0       35.13        0.00    124.84 o
   1  11   0      177.06      201.81     12.78 o
   2  11   0       92.34      119.42     14.46 o
   3  11   0      133.11      145.40     23.37 o
   4  11   0       61.88       47.83     31.55 o
   5  11   0       24.88       21.87     88.42 o
   6  11   0        1.31        0.00    123.02 o
   0  12   0     5264.10     5030.63     94.53 o
   1  12   0      963.16     1027.33     55.35 o
   2  12   0       13.76       29.36     19.21 o
   3  12   0     1148.45     1076.99     28.11 o
   4  12   0        1.18        0.00    146.84 o
   5  12   0       68.42        0.00    123.73 o
   6  12   0       15.00       61.17    116.50 o
   1  13   0     7084.46     8264.77    199.21 o
   2  13   0     4458.81     4629.84     93.11 o
   3  13   0      578.74      591.43     28.19 o
   4  13   0      408.93      347.97     33.94 o
   5  13   0        0.62        0.00     95.93 o
   6  13   0        9.80       52.76     71.36 o
   0  14   0     5971.29     5564.11    114.79 o
   1  14   0        4.07        0.00     96.46 o
   2  14   0     6769.04     6724.63    108.21 o
   3  14   0     1401.04     1480.41     37.32 o
   4  14   0       21.70       40.99    100.68 o
   5  14   0       12.37       38.55     53.64 o
   6  14   0       79.02       53.05     56.54 o
   1  15   0     5323.34     5571.15     92.79 o
   2  15   0     1287.31     1582.66     36.69 o
   3  15   0     1300.50     1395.54     33.52 o
   4  15   0      150.47      206.98     32.69 o
   5  15   0      239.67        0.00    104.38 o
   6  15   0       20.72      120.63     68.82 o
   0  16   0     5729.96     5226.48    114.79 o
   1  16   0     4510.32     4870.37     84.40 o
   2  16   0     1694.12     1837.64     87.49 o
   3  16   0       64.53       70.38     35.03 o
   4  16   0     1595.65     1375.47     42.28 o
   5  16   0       57.93        0.00    122.27 o
   6  16   0       77.71        0.00    130.22 o
   1  17   0       78.31        0.00     44.49 o
   2  17   0      100.31       74.36     19.86 o
   3  17   0        6.25        4.58     65.39 o
   4  17   0      136.55      191.48     45.00 o
   5  17   0       21.63      109.91     54.07 o
   6  17   0        0.77        0.00    276.54 o
   0  18   0      819.15        0.00    114.79 o
   1  18   0     1973.79     1778.87     44.47 o
   2  18   0      299.98      330.25     24.83 o
   3  18   0      281.59      181.92     87.24 o
   4  18   0      101.32      143.84     37.84 o
   5  18   0      143.74       81.35     84.06 o
   6  18   0       28.87        0.00    136.07 o
   1  19   0     1359.04     1204.00    129.78 o
   2  19   0      929.14      995.85     72.30 o
   3  19   0       14.11        0.00     73.69 o
   4  19   0     1751.16     1574.19     47.57 o
   5  19   0       46.47       91.50     58.34 o
   6  19   0        3.66        3.23    127.99 o
   0  20   0    17786.63    18488.43    222.84 o
   1  20   0     2250.88     2754.65    368.69 o
   2  20   0     3415.78     4034.77     72.14 o
   3  20   0      384.71      338.22     63.22 o
   4  20   0      522.73      531.54     40.61 o
   5  20   0        9.90        0.00    110.19 o
   6  20   0        0.47        0.00    164.56 o
   1  21   0     5054.90     4956.15    245.18 o
   2  21   0      449.90      436.78     93.81 o
   3  21   0     1130.30     1236.74     39.40 o
   4  21   0       14.78        7.78     65.04 o
   5  21   0       41.45        0.00    129.78 o
   0  22   0     1100.29      780.89     47.54 o
   1  22   0     2578.50     2091.31    529.14 o
   2  22   0     2268.77     2097.97     42.18 o
   3  22   0     1367.59     1190.16     42.93 o
   4  22   0      114.10       26.50     49.49 o
   5  22   0       56.72       53.81    111.08 o
   1  23   0     1641.67     1444.18    266.19 o
   2  23   0       26.92        0.00     61.90 o
   3  23   0      144.33      103.90    139.88 o
   4  23   0       83.29        0.00    101.18 o
   5  23   0       11.74       67.65    220.47 o
   0  24   0     1189.37      487.81     49.47 o
   1  24   0     1049.38     1271.33    613.48 o
   2  24   0        1.00        0.00     69.96 o
   3  24   0     1280.10     1091.04     90.19 o
   4  24   0      549.20      563.29     47.48 o
   5  24   0        0.19        0.00     50.69 o
   1  25   0     4549.15     4703.11    689.37 o
   2  25   0      400.36      418.42     46.05 o
   3  25   0        6.06        0.00     81.59 o
   4  25   0       16.34       31.19     94.69 o
   5  25   0       29.86        0.00    934.44 o
   0  26   0     6182.67     5644.00    127.16 o
   1  26   0     5262.70     4740.54    631.65 o
   2  26   0       58.56       59.49     97.37 o
   3  26   0      111.98      114.27     44.51 o
   4  26   0       16.02        0.00    102.20 o
   5  26   0      122.18        0.00    126.55 o
   1  27   0      727.78      734.12    476.88 o
   2  27   0      110.16       97.84     29.65 o
   3  27   0      885.34      798.07     39.56 o
   4  27   0      911.26      854.03     48.66 o
   5  27   0       46.73       37.24    129.25 o
   0  28   0     3600.70     3757.96    120.09 o
   1  28   0      329.16      303.74    577.40 o
   2  28   0      453.44      516.82     78.54 o
   3  28   0      178.07      244.56     41.44 o
   4  28   0      236.63      189.81     73.30 o
   5  28   0      195.52      113.52     68.86 o
   1  29   0     2614.29     2767.99     61.59 o
   2  29   0      780.77      847.71     37.66 o
   3  29   0     1719.58     1638.01     49.57 o
   4  29   0       14.55        0.00    105.53 o
   5  29   0       60.05      127.70     67.91 o
   0  30   0      619.23      565.11     49.47 o
   1  30   0       57.50       49.28    398.89 o
   2  30   0      512.32      436.04    117.38 o
   3  30   0      152.95      186.35     55.99 o
   4  30   0        3.76        0.00    108.14 o
   5  30   0       33.39        0.00     53.29 o
   1  31   0        1.74        0.00     71.29 o
   2  31   0     1212.44     1132.55     39.19 o
   3  31   0       88.60      149.31    165.20 o
   4  31   0        5.62      104.51    110.99 o
   5  31   0       22.71        0.00    135.60 o
   0  32   0       17.76        0.00    127.16 o
   1  32   0      155.19      128.89    233.39 o
   2  32   0      518.35      457.87    325.18 o
   3  32   0     2340.14     2362.13     54.09 o
   4  32   0      333.63      289.98    138.53 o
   5  32   0       10.39        0.00    145.16 o
   1  33   0      795.77      881.19     88.42 o
   2  33   0     1342.07     1392.65    221.21 o
   3  33   0       52.98       98.22     53.42 o
   4  33   0       81.18        0.00    121.50 o
   5  33   0        2.34        0.00    142.76 o
   0  34   0     3563.32     3715.61    113.02 o
   1  34   0       71.12       37.18    564.78 o
   2  34   0     1953.32     1994.59    188.67 o
   3  34   0       41.45        0.00    106.04 o
   4  34   0      207.64      188.10    156.53 o
   5  34   0      122.69        0.00    143.10 o
   1  35   0     1294.68     1373.16     44.34 o
   2  35   0      291.50      508.02    295.26 o
   3  35   0      141.27      101.12     49.89 o
   4  35   0      217.46      233.42    129.31 o
   5  35   0        1.43        0.00    136.32 o
   0  36   0     2346.53     2542.98     77.69 o
   1  36   0        4.32       93.15    852.20 o
   2  36   0      932.74      828.21     44.29 o
   3  36   0       28.14       38.35     44.37 o
   4  36   0       41.91       86.72    117.73 o
   1  37   0      450.05      284.79    117.61 o
   2  37   0       42.07       79.72    125.47 o
   3  37   0       29.07        1.09    107.59 o
   4  37   0        1.39        0.00    127.56 o
   0  38   0     1994.48     1893.11     70.62 o
   1  38   0      557.77      617.36    373.49 o
   2  38   0      245.03      150.96     63.99 o
   3  38   0       40.16       48.48     44.06 o
   4  38   0       18.50        0.00    128.04 o
   1  39   0      163.43        0.00    215.72 o
   2  39   0      147.67        0.00    155.59 o
   3  39   0       21.31        0.00    117.32 o
   4  39   0       82.14      176.18    132.62 o
   0  40   0        9.92        0.00    141.29 o
   1  40   0        0.77      333.66    820.89 o
   2  40   0      365.86      324.63     44.36 o
   3  40   0      519.50      553.07     51.29 o
   4  40   0       29.32      164.02    124.12 o
   1  41   0     1314.37     1420.44    182.48 o
   2  41   0       63.24       36.78    128.65 o
   3  41   0       37.89        0.00    247.61 o
   4  41   0       95.36        0.00    159.51 o
   0  42   0      552.31      494.49     63.55 o
   1  42   0      381.71      671.70   1128.60 o
   2  42   0       70.22      104.46     44.30 o
   3  42   0      150.65       55.86     65.36 o
   4  42   0       49.94        0.00     78.70 o
   1  43   0      170.15        0.00    133.87 o
   2  43   0       12.46        0.00    116.89 o
   3  43   0      201.25       71.80    132.43 o
   4  43   0       35.99       96.52    146.22 o
   0  44   0      312.84        0.00    191.32 o
   1  44   0        0.52        0.00    115.61 o
   2  44   0       51.14       24.08    117.96 o
   3  44   0       49.09       52.07     54.02 o
   1  45   0       60.24       65.55    118.47 o
   2  45   0       82.98       18.73    117.96 o
   3  45   0       64.62       64.82    100.43 o
   0  46   0      254.50      280.65     71.94 o
   1  46   0      228.19      295.36     50.44 o
   2  46   0       65.98       10.47     59.19 o
   3  46   0        1.37        0.37    183.20 o
   1  47   0      123.28        0.00     85.28 o
   2  47   0       30.17        0.00    135.68 o
   3  47   0       22.42       54.72     59.63 o
   0  48   0        8.77        0.00    172.82 o
   1  48   0        0.23       15.02    306.05 o
   2  48   0      344.73      326.31    141.65 o
   3  48   0      219.22      348.49    132.54 o
   1  49   0      232.75      400.66     55.48 o
   2  49   0       68.46       53.31    144.53 o
   3  49   0       29.04        0.00    149.20 o
   0  50   0      368.56      403.28     79.23 o
   1  50   0        3.04       41.69    227.89 o
   2  50   0       90.49       16.86     72.41 o
   1  51   0        2.20        0.00    136.15 o
   2  51   0       17.97      178.47     98.53 o
   0  52   0        9.06      151.23     79.23 o
   1  52   0        0.83        0.00    138.66 o
   2  52   0        7.48       57.11    142.42 o
   1  53   0        1.02        5.55    171.22 o
   2  53   0       55.44       89.84     79.78 o
   0  54   0      250.06      374.51     86.41 o
   1  54   0      212.37      173.69     86.44 o
   1  55   0       58.70        0.00    295.20 o
  -6   1   1        7.20        0.00    164.10 o
  -5   1   1       65.01       36.11    126.38 o
  -4   1   1        3.22        0.00     95.57 o
  -3   1   1     2554.58     2413.72     77.69 o
  -2   1   1       21.41       59.08     17.72 o
  -1   1   1      780.99      797.40     23.63 o
   0   1   1     4152.15     4277.79     47.59 o
   1   1   1     1556.67     1769.77     50.74 o
   2   1   1       93.36      119.43     17.89 o
   3   1   1      154.03      197.06     29.87 o
   4   1   1      167.81      179.39     35.89 o
   5   1   1      235.01      155.26     53.78 o
   6   1   1      142.50      179.17     65.70 o
  -6   2   1       37.97        0.00    171.60 o
  -5   2   1        2.92        0.00    126.38 o
  -4   2   1        0.71       41.80     35.83 o
  -3   2   1     3157.62     3029.14     83.65 o
  -2   2   1     5527.05     5283.68    107.72 o
  -1   2   1      523.28      540.98     17.83 o
   0   2   1     1012.13      967.84     29.48 o
   1   2   1      706.23      935.98     29.59 o
   2   2   1    12413.19    14101.04    171.38 o
   3   2   1       79.67       88.67     29.54 o
   4   2   1      282.99      292.63     41.80 o
   5   2   1       23.67       47.76    125.45 o
   6   2   1       60.96        0.00    162.55 o
  -6   3   1        0.48       61.84    160.73 o
  -5   3   1      105.51       96.07     48.04 o
  -4   3   1      254.53      227.04     41.80 o
  -3   3   1      526.19      484.67     29.93 o
  -2   3   1     8399.74     8028.85    131.35 o
  -1   3   1     5862.73     5539.59     77.58 o
   0   3   1      570.05      602.11     18.61 o
   1   3   1    10995.40    13373.15    129.70 o
   2   3   1      366.11      384.01     17.72 o
   3   3   1     1591.36     1487.40     41.30 o
   4   3   1       38.02       94.42     35.39 o
   5   3   1        5.91       11.93    125.45 o
   6   3   1        3.87       48.15    156.53 o
  -6   4   1       22.71       30.92    166.91 o
  -5   4   1      176.71      220.91     55.21 o
  -4   4   1     1143.38     1011.18     48.15 o
  -3   4   1       22.02       41.91     23.91 o
  -2   4   1      217.06      244.76     17.89 o
  -1   4   1     4021.57     4119.61     67.53 o
   0   4   1     9773.70    10103.12     84.53 o
   1   4   1     1160.40     1297.63     35.45 o
   2   4   1      386.32      401.07     17.94 o
   3   4   1      102.26        0.00     71.39 o
   4   4   1      436.17      351.05     41.63 o
   5   4   1      105.89      214.17     53.56 o
   6   4   1       17.48       54.16    162.55 o
  -6   5   1       74.08      116.61    165.70 o
  -5   5   1        1.16        0.00     49.09 o
  -4   5   1      226.37      202.86     43.01 o
  -3   5   1      127.03       73.60     30.64 o
  -2   5   1       42.18       55.16     18.39 o
  -1   5   1      475.66      477.99     12.42 o
   0   5   1      165.20      160.62      6.68 o
   1   5   1       49.02       64.60     14.36 o
   2   5   1       32.24       37.43     18.72 o
   3   5   1     2249.72     2352.71     77.85 o
   4   5   1       86.17        0.00    101.15 o
   5   5   1      142.93       77.35     53.56 o
   6   5   1        0.20        0.00    155.92 o
  -6   6   1       67.71        0.00    171.83 o
  -5   6   1       16.46        0.00    122.74 o
  -4   6   1        3.48        0.00     98.34 o
  -3   6   1     1584.07     1545.16     42.90 o
  -2   6   1     3017.89     3091.31     93.09 o
  -1   6   1     1265.92     1273.45     31.86 o
   0   6   1     1835.52     1834.75     47.37 o
   1   6   1     5766.65     6580.81    108.22 o
   2   6   1     2174.83     2491.52     64.21 o
   3   6   1       42.83       96.13     30.04 o
   4   6   1        5.22        0.00     95.80 o
   5   6   1        6.48       41.85    119.65 o
   6   6   1        9.82       23.91     65.81 o
  -6   7   1        1.58       12.26    159.57 o
  -5   7   1        3.17        0.00    129.09 o
  -4   7   1      411.78      374.02     42.90 o
  -3   7   1      353.07      423.10     30.64 o
  -2   7   1      488.00      440.72     18.61 o
  -1   7   1     1231.36     1215.75     38.98 o
   0   7   1       13.74       20.59      6.85 o
   1   7   1      798.82      951.72     28.60 o
   2   7   1     1676.98     2035.12     59.47 o
   3   7   1     3803.16     4123.64     99.83 o
   4   7   1      115.78       60.24     96.40 o
   5   7   1       89.76       89.72    125.61 o
   6   7   1       62.84        0.00    161.50 o
  -6   8   1        3.66       30.70    159.57 o
  -5   8   1       20.99        0.00    129.09 o
  -4   8   1      357.64      294.34     42.90 o
  -3   8   1     1105.31     1070.93     37.16 o
  -2   8   1      191.63      222.57     19.05 o
  -1   8   1       57.72        0.00     38.98 o
   0   8   1      979.53     1042.60     27.44 o
   1   8   1     2315.66     2670.36     78.73 o
   2   8   1     2440.48     2838.04     75.20 o
   3   8   1       67.77       49.91     81.11 o
   4   8   1        3.21        0.00    102.42 o
   5   8   1       76.62       12.04    126.22 o
   6   8   1       12.43        0.00    168.57 o
  -6   9   1        1.11        0.00    182.26 o
  -5   9   1       68.31        6.24     56.26 o
  -4   9   1       50.73       61.78     98.89 o
  -3   9   1      351.32      292.52     31.80 o
  -2   9   1      515.50      464.18     25.45 o
  -1   9   1     3487.13     3837.13     86.46 o
   0   9   1     1450.25     1600.48     34.51 o
   1   9   1     5315.21     5810.31    105.79 o
   2   9   1     2245.26     2215.95     69.68 o
   3   9   1        7.60       51.35     32.13 o
   4   9   1       82.11       42.90     42.90 o
   5   9   1       97.36       42.18    132.57 o
   6   9   1       61.10       84.26    168.57 o
  -6  10   1       25.14       50.35    169.95 o
  -5  10   1       36.15       81.61    131.85 o
  -4  10   1      166.97      194.68     43.95 o
  -3  10   1     2149.46     1933.03     50.85 o
  -2  10   1     4015.22     4141.36    110.54 o
  -1  10   1     1693.56     1728.08     47.04 o
   0  10   1     6096.44     6291.16     96.46 o
   1  10   1      427.44      659.47     20.82 o
   2  10   1     7303.87     8078.16    162.27 o
   3  10   1     1384.40     1504.46     45.77 o
   4  10   1       10.68       81.11    106.07 o
   5  10   1        1.47        0.00     55.16 o
   6  10   1       34.98       48.97     67.36 o
  -6  11   1       23.48        0.00    182.54 o
  -5  11   1       11.09        0.00    138.14 o
  -4  11   1      549.51      475.56     44.39 o
  -3  11   1     2465.36     2587.98     69.96 o
  -2  11   1     1425.06     1443.29     45.50 o
  -1  11   1     6853.94     6872.07    114.29 o
   0  11   1       45.35        0.00     41.36 o
   1  11   1     7419.33     7761.78    124.73 o
   2  11   1     3938.05     5072.65    141.13 o
   3  11   1     2499.05     2432.39     79.51 o
   4  11   1      167.73       94.14    112.97 o
   5  11   1        5.94        0.00    134.83 o
   6  11   1        1.28        0.00    171.22 o
  -6  12   1       60.07       88.12     69.24 o
  -5  12   1      250.32      100.49    144.44 o
  -4  12   1      949.77      805.29     50.74 o
  -3  12   1      531.77      553.19     38.15 o
  -2  12   1      212.08      210.92     19.77 o
  -1  12   1     3536.13     3827.31     95.02 o
   0  12   1     7295.71     7738.20    117.16 o
   1  12   1      731.76      963.31     34.67 o
   2  12   1      346.06      544.57     28.66 o
   3  12   1       28.68       41.02     34.18 o
   4  12   1      819.19      798.89     51.13 o
   5  12   1      271.81       49.31    141.84 o
   6  12   1        0.09       67.42     73.54 o
  -6  13   1        4.49      113.30    169.95 o
  -5  13   1      146.36      119.32     56.54 o
  -4  13   1      363.01      324.27     44.50 o
  -3  13   1        4.24       19.05     31.80 o
  -2  13   1      603.14      645.95     26.39 o
  -1  13   1     3118.22     3208.42     88.56 o
   0  13   1      507.28      434.09     20.65 o
   1  13   1     1633.03     1580.11     41.58 o
   2  13   1        4.54       43.01     71.67 o
   3  13   1     1273.87     1354.06     47.87 o
   4  13   1        0.06        0.00    111.20 o
   5  13   1        5.92        0.00    138.09 o
   6  13   1       33.73        0.00    172.65 o
  -6  14   1       52.64        0.00    188.39 o
  -5  14   1       11.49       62.78    138.14 o
  -4  14   1      119.78        6.35    108.11 o
  -3  14   1      318.21      247.58     39.09 o
  -2  14   1       19.84       46.16     59.30 o
  -1  14   1      375.05      369.55     20.54 o
   0  14   1      698.30      647.93     20.71 o
   1  14   1        2.04       76.25     20.82 o
   2  14   1      863.02      853.71     35.89 o
   3  14   1      244.67      241.62     41.41 o
   4  14   1       48.55       53.01    119.32 o
   5  14   1      216.52       44.72    146.98 o
   6  14   1       99.05      172.65     73.99 o
  -6  15   1       61.05      113.02    163.27 o
  -5  15   1       82.32       19.05    145.82 o
  -4  15   1      132.66        6.46    116.00 o
  -3  15   1      278.86      293.18     39.09 o
  -2  15   1      979.92      944.32     33.24 o
  -1  15   1     2305.84     2723.20     61.73 o
   0  15   1      133.55        0.00     54.66 o
   1  15   1      594.98      582.12     27.72 o
   2  15   1      751.61      886.90     36.05 o
   3  15   1     1022.87      916.88     48.64 o
   4  15   1      792.79      690.06     53.61 o
   5  15   1        5.15        0.00    140.57 o
   6  15   1        7.47       75.31    175.75 o
  -6  16   1        8.23        0.00    178.17 o
  -5  16   1       43.86        0.00    147.81 o
  -4  16   1      198.47      296.44     51.57 o
  -3  16   1     1658.84     1647.80     52.73 o
  -2  16   1     2532.62     2760.13     81.00 o
  -1  16   1     4934.14     4945.60    116.61 o
   0  16   1     9237.56     9159.85    143.56 o
   2  16   1     4015.17     4603.28    108.22 o
   3  16   1      235.44      352.76     42.35 o
   4  16   1      178.91      174.20     46.88 o
   5  16   1        5.47       58.25    135.94 o
   6  16   1        4.58        0.00    183.92 o
  -6  17   1       13.65      101.81    184.52 o
  -5  17   1      255.77      340.61     57.81 o
  -4  17   1     1606.09     1598.27     64.43 o
  -3  17   1     1016.59      975.52     46.16 o
  -2  17   1     2247.38     2656.66     88.56 o
  -1  17   1      754.08      763.50     27.50 o
   0  17   1       46.64        0.00     88.62 o
   1  17   1    10257.29    11143.73    187.12 o
   2  17   1      295.61      310.25     36.05 o
   3  17   1      881.42     1013.95     49.64 o
   4  17   1        8.90       60.29    120.59 o
   5  17   1        6.72        0.00    148.91 o
   6  17   1      175.34      115.01     76.69 o
  -6  18   1       62.97        0.00    190.87 o
  -5  18   1      277.10      340.61     64.27 o
  -4  18   1       78.56      135.33     51.57 o
  -3  18   1     1060.06     1061.21     46.16 o
  -2  18   1     4412.07     4822.81    102.20 o
  -1  18   1      421.62      515.86     27.50 o
   0  18   1     3567.93     3715.66    109.27 o
   2  18   1     4307.52     4237.32    107.72 o
   3  18   1     1603.27     1725.32     57.04 o
   4  18   1     1402.32     1463.50     69.02 o
   5  18   1       18.09        6.68     66.97 o
  -6  19   1       68.84      229.08     76.36 o
  -5  19   1        0.95        0.00    154.65 o
  -4  19   1      172.17        0.00    128.87 o
  -3  19   1      428.06      319.25     39.92 o
  -2  19   1     1172.63     1219.34     40.86 o
  -1  19   1     2234.67     2304.23     75.64 o
   0  19   1        2.82        0.00    122.80 o
   1  19   1     3578.16     3573.76     90.22 o
   2  19   1        3.02        0.00     85.91 o
   3  19   1      868.86      841.24     49.91 o
   4  19   1      164.86       90.27    138.92 o
   5  19   1      119.18        0.00    160.78 o
  -6  20   1        3.05       89.06     76.36 o
  -5  20   1       31.56        0.00    148.25 o
  -4  20   1     1063.05      872.98     58.64 o
  -3  20   1        1.38        0.00     93.48 o
  -2  20   1       10.86       40.86     34.07 o
  -1  20   1     2303.34     2338.63     75.64 o
   0  20   1    12932.46    13461.49    204.29 o
   2  20   1       74.33        7.18     35.78 o
   3  20   1     1559.37     1354.56     57.04 o
   4  20   1       51.00       62.50     55.55 o
   5  20   1      103.61        0.00    161.33 o
  -6  21   1       15.99      122.08     77.13 o
  -5  21   1      371.32      341.55     64.43 o
  -4  21   1      157.62      235.60     52.34 o
  -3  21   1       42.32       80.12     93.48 o
  -2  21   1     1730.93     1662.10     47.70 o
  -1  21   1     2624.12     3219.02     89.39 o
   0  21   1      872.59        0.00    163.43 o
   1  21   1     2958.22     3004.73     90.22 o
   2  21   1       45.57       57.26     93.04 o
   3  21   1      120.02      164.98     43.07 o
   4  21   1      473.81      611.22     55.55 o
   5  21   1        3.20       81.16    155.54 o
  -6  22   1        1.07        0.00    199.21 o
  -5  22   1       78.39       25.78    154.65 o
  -4  22   1        0.15       59.35    131.96 o
  -3  22   1      433.07      380.53     46.71 o
  -2  22   1       90.85      123.24     34.23 o
  -1  22   1      194.45      165.09     34.40 o
   0  22   1      229.11        0.00     88.89 o
   1  22   1      936.25     1811.18     55.49 o
   2  22   1      605.65      579.85     42.96 o
   3  22   1      279.82       35.89    122.08 o
   4  22   1      156.19      216.38     55.82 o
   5  22   1       21.34       40.69     67.80 o
  -5  23   1       47.77       52.18     65.26 o
  -4  23   1       57.97      106.01    132.46 o
  -3  23   1        3.22       46.71    100.16 o
  -2  23   1     1054.05      928.97     40.97 o
  -1  23   1     4910.20     5303.78    158.41 o
   0  23   1      481.52        0.00    109.99 o
   1  23   1      803.87      652.30     48.59 o
   2  23   1      172.82      329.29     42.96 o
   3  23   1      841.38      850.13     57.64 o
   4  23   1      701.58      743.89     63.16 o
   5  23   1       16.33       40.80     68.02 o
  -5  24   1       59.07      104.41    156.59 o
  -4  24   1      219.41      160.23     60.07 o
  -3  24   1      396.48      357.01     47.15 o
  -2  24   1      290.17        6.85    102.48 o
  -1  24   1      101.71        0.00    102.37 o
   0  24   1     3090.50     2397.77     68.69 o
   2  24   1     1026.13     1003.34     49.47 o
   3  24   1        3.19        0.00     50.41 o
   4  24   1        3.77       14.25    142.56 o
   5  24   1      285.76      309.25     75.59 o
  -5  25   1        3.51        0.00    169.67 o
  -4  25   1       79.22      146.87     53.39 o
  -3  25   1      766.57      895.90     53.89 o
  -2  25   1       10.69        0.00     95.63 o
  -1  25   1     4425.24     5076.74    116.00 o
   0  25   1     2220.55     1497.73     68.69 o
   1  25   1     3223.14     4170.51    124.89 o
   2  25   1      106.93      395.05     42.35 o
   3  25   1       84.40       86.46     50.41 o
   4  25   1        3.87       14.25    142.56 o
   5  25   1      107.08      138.75    180.38 o
  -5  26   1        2.35        0.00    169.67 o
  -4  26   1      248.38      267.01     60.07 o
  -3  26   1     1289.93     1360.96     60.96 o
  -2  26   1     4770.28     4918.00    129.81 o
  -1  26   1       51.56        0.00    109.16 o
   0  26   1     1079.85      735.12     54.94 o
   1  26   1     3085.03     4795.09    145.71 o
   2  26   1     2475.88     2293.91     70.34 o
   3  26   1      589.13      530.66     57.37 o
   4  26   1       32.83        0.00    163.98 o
   5  26   1        7.50       97.73    174.48 o
  -5  27   1       79.92        0.00    176.19 o
  -4  27   1        0.23       66.75    140.19 o
  -3  27   1        6.25       27.17     47.54 o
  -2  27   1      427.50      348.34     47.82 o
  -1  27   1     1104.30      927.98     47.76 o
   0  27   1      187.32        0.00    109.93 o
   1  27   1     1895.83     3192.07     97.18 o
   2  27   1        1.57       84.42     42.18 o
   3  27   1        3.42      100.05    121.47 o
   4  27   1        0.29        0.00    157.03 o
   5  27   1       35.07        0.00    189.00 o
  -5  28   1      128.73        0.00    176.19 o
  -4  28   1      280.98      280.38     60.07 o
  -3  28   1      609.52      457.67     54.66 o
  -2  28   1      235.51      260.77     41.19 o
  -1  28   1      125.15       40.97     40.97 o
   0  28   1      210.47        0.00     96.35 o
   1  28   1      573.64     1103.34     69.40 o
   2  28   1       76.95       77.35    112.53 o
   3  28   1      179.95      207.27     57.20 o
   4  28   1      415.35      393.01     64.32 o
   5  28   1        2.92       21.04     77.19 o
  -5  29   1       43.91      124.51     72.11 o
  -4  29   1       19.46        6.74     60.68 o
  -3  29   1      247.56       75.15    129.81 o
  -2  29   1        5.13        0.00    109.82 o
  -1  29   1       67.54        0.00     95.52 o
   0  29   1        9.88        0.00    144.72 o
   1  29   1      402.91       20.82    131.85 o
   2  29   1     1282.73     1055.13     56.26 o
   3  29   1      340.92      257.35     57.20 o
   4  29   1       50.58       50.19    157.69 o
   5  29   1       11.65      112.30     77.19 o
  -5  30   1      136.29      191.32     79.18 o
  -4  30   1       46.03       87.02    147.26 o
  -3  30   1       36.66       61.45     54.66 o
  -2  30   1       66.29      171.60     48.04 o
  -1  30   1      851.58      661.90     54.61 o
   0  30   1     2442.39     2432.88     62.01 o
   1  30   1       40.19      596.81     55.49 o
   2  30   1       15.35      302.46     49.25 o
   3  30   1        3.53      142.95     57.20 o
   4  30   1       84.31      193.52     64.49 o
   5  30   1       57.77       21.04    189.49 o
  -5  31   1        0.06      146.37    179.61 o
  -4  31   1      454.98      408.31     66.92 o
  -3  31   1      510.30      457.67     54.66 o
  -2  31   1      427.71      428.90     47.65 o
  -1  31   1     2494.34     2230.47     61.40 o
   0  31   1       24.50        0.00    226.98 o
   1  31   1      705.60      353.92     55.49 o
   2  31   1     1127.63     1083.29     56.26 o
   3  31   1     1482.68     1551.17     71.50 o
   4  31   1      401.46      480.25     71.67 o
   5  31   1        1.03        0.00    196.06 o
  -5  32   1       97.64       85.97     79.40 o
  -4  32   1        6.20      113.80    160.67 o
  -3  32   1       38.52       20.48     54.66 o
  -2  32   1      562.18      484.45     54.61 o
  -1  32   1      402.54        0.00    136.43 o
   0  32   1     3004.52     2709.83     89.39 o
   1  32   1       21.58      880.71     70.45 o
   2  32   1      264.21      506.48     56.26 o
   3  32   1       93.99       85.86    150.24 o
   4  32   1      166.92      121.86     71.67 o
   5  32   1       29.92        0.00    196.73 o
  -5  33   1       11.50       39.70    191.81 o
  -4  33   1        1.46        0.00    160.67 o
  -3  33   1       83.44      136.60     61.45 o
  -2  33   1      167.71      191.04     54.61 o
  -1  33   1      605.37      664.55     54.83 o
   0  33   1      714.42        0.00    206.94 o
   1  33   1     1442.64     1531.57     63.50 o
   2  33   1      849.86     1097.37     63.33 o
   3  33   1        4.65        0.00    143.17 o
   4  33   1       22.98        0.00    163.60 o
   5  33   1      150.51        0.00    196.95 o
  -5  34   1       20.69        0.00    191.81 o
  -4  34   1       77.98      127.16     66.92 o
  -3  34   1      787.57      916.60     68.41 o
  -2  34   1      394.60      409.41     54.61 o
  -1  34   1      218.52        0.00    130.75 o
   0  34   1       33.58        0.00    137.92 o
   1  34   1      242.43      240.18     70.62 o
   2  34   1     1694.66     1828.73     70.62 o
   3  34   1       62.65        0.00    154.98 o
   4  34   1       17.15        0.00    171.49 o
  -5  35   1       47.57      152.11     79.40 o
  -4  35   1       25.63        0.00    167.35 o
  -3  35   1      147.33        0.00    162.66 o
  -2  35   1       25.64        0.00    129.64 o
  -1  35   1       13.52        0.00    123.90 o
   0  35   1        9.69       13.80    117.27 o
   1  35   1       86.38        0.00    162.49 o
   2  35   1      299.95      845.27     63.39 o
   3  35   1      316.22      126.61    154.76 o
   4  35   1       66.11       28.60    178.73 o
  -5  36   1        0.61        0.00    198.44 o
  -4  36   1       46.39        0.00    174.03 o
  -3  36   1      537.90      508.24     67.75 o
  -2  36   1      370.73      491.29     54.61 o
  -1  36   1      158.63        0.00    144.55 o
   0  36   1      211.71        0.00    180.38 o
   1  36   1      435.56      204.84     63.55 o
   2  36   1      912.31      943.88     63.39 o
   3  36   1       43.16       63.33     63.33 o
   4  36   1       18.34        0.00    185.85 o
  -4  37   1       54.68       26.78     66.92 o
  -3  37   1      291.86      223.62     67.75 o
  -2  37   1        8.59        0.00    136.49 o
  -1  37   1     1141.07     1293.93     61.95 o
   0  37   1     1022.48       28.32    198.44 o
   1  37   1       10.84        0.00     70.62 o
   2  37   1        5.61      253.60     63.39 o
   3  37   1       36.68      140.68     63.33 o
   4  37   1       62.44      214.45     78.62 o
  -4  38   1       61.83        0.00    187.45 o
  -3  38   1       61.90       74.54    155.87 o
  -2  38   1       41.13       13.64     61.40 o
  -1  38   1      259.13        0.00     61.95 o
   0  38   1      844.05        0.00    212.79 o
   1  38   1      646.38      798.22     70.62 o
   2  38   1      210.32      394.45     63.39 o
   3  38   1       33.78       63.33     70.34 o
   4  38   1       94.59       57.20    178.73 o
  -4  39   1      143.81      126.22    172.71 o
  -3  39   1        4.79        0.00    155.87 o
  -2  39   1      766.01      730.15     68.24 o
  -1  39   1       34.45        0.00    151.45 o
   0  39   1      469.17        0.00    205.67 o
   1  39   1      866.38      984.96     70.84 o
   2  39   1        2.26       49.31    140.85 o
   3  39   1      760.80      717.45     70.34 o
   4  39   1       14.50        0.00    207.27 o
  -4  40   1      173.95      139.47     79.67 o
  -3  40   1        0.70        0.00    169.40 o
  -2  40   1      456.53       47.98    171.33 o
  -1  40   1      606.71      537.06     61.95 o
   0  40   1      284.01        0.00    156.03 o
   1  40   1      160.58       56.70    177.13 o
   2  40   1       46.45       14.08    154.98 o
   3  40   1       14.83       14.08    168.79 o
   4  40   1      234.17      114.35    207.27 o
  -4  41   1       12.85       73.05    185.96 o
  -3  41   1      100.78        0.00    162.66 o
  -2  41   1      137.13       75.75    151.45 o
  -1  41   1      109.81        0.00    158.35 o
   0  41   1       40.88        0.00    163.10 o
   1  41   1       10.67        0.00    164.76 o
   2  41   1       21.28       28.16    154.98 o
   3  41   1       35.70       98.45    168.79 o
   4  41   1        5.15        0.00    204.01 o
  -4  42   1        0.99        0.00     79.67 o
  -3  42   1       11.76       13.53     67.75 o
  -2  42   1        8.29        0.00    165.25 o
  -1  42   1      130.50        0.00    144.60 o
   0  42   1       73.19        0.00    170.22 o
   1  42   1       49.26       71.72    164.98 o
   2  42   1      146.19      169.06     70.45 o
   3  42   1       32.15        0.00    175.86 o
   4  42   1        7.94        0.00    211.25 o
  -4  43   1      112.93      159.40     79.67 o
  -3  43   1        7.65       27.11    169.40 o
  -2  43   1       34.80        0.00    165.25 o
  -1  43   1      134.09        0.00    151.45 o
   0  43   1      340.60       99.27    170.22 o
   1  43   1      106.20        0.00    164.98 o
   2  43   1      135.55      316.98     70.45 o
   3  43   1       74.98        0.00    204.01 o
  -4  44   1       32.09      146.10    199.27 o
  -3  44   1      387.59      440.50     74.54 o
  -2  44   1       68.18      123.95    172.10 o
  -1  44   1        4.23       41.30    165.25 o
   0  44   1        4.89        0.00    177.29 o
   1  44   1       13.57       78.90    186.46 o
   2  44   1      358.13      338.18     70.45 o
   3  44   1      300.78      289.49     77.69 o
  -3  45   1       46.32       68.08    190.54 o
  -2  45   1       93.10        0.00    172.10 o
  -1  45   1      419.00      433.76     68.85 o
   0  45   1      225.83        0.00    177.29 o
   1  45   1      703.18      874.97     78.90 o
   2  45   1       69.73      288.88     77.52 o
   3  45   1       26.31        0.00     84.53 o
  -3  46   1       11.92       41.02    184.63 o
  -2  46   1      204.05      275.41     75.75 o
  -1  46   1       47.66        0.00    186.95 o
   0  46   1      275.82      156.03     70.95 o
   1  46   1       16.90        0.00    207.99 o
   2  46   1      100.24      114.51    186.07 o
   3  46   1        0.06        0.00    204.24 o
  -3  47   1       78.76      129.92    205.12 o
  -2  47   1       68.40      117.05    172.10 o
  -1  47   1      173.10        0.00    183.92 o
   0  47   1        0.25        0.00    198.60 o
   1  47   1       44.19       43.01     71.72 o
   2  47   1      203.02       43.01    193.58 o
   3  47   1      197.18      338.07     84.53 o
  -3  48   1       56.42        0.00    218.81 o
  -2  48   1       13.62        0.00    185.90 o
  -1  48   1       30.04        0.00    176.96 o
   0  48   1      138.70        0.00    184.41 o
   1  48   1       17.23       78.90    179.28 o
   2  48   1        3.46        0.00    200.92 o
   3  48   1       54.72       63.39     84.53 o
  -3  49   1      113.01      294.01     88.89 o
  -2  49   1       34.51        0.00    179.00 o
  -1  49   1        8.79        0.00    198.22 o
   0  49   1      123.22        0.00    219.86 o
   1  49   1        0.24       14.36    179.28 o
   2  49   1       80.78       78.90     78.90 o
  -2  50   1        0.18        0.00    192.81 o
  -1  50   1      234.99        0.00    205.28 o
   0  50   1      359.39      212.79     78.02 o
   1  50   1       61.24      215.17     78.90 o
   2  50   1        4.79        0.00    200.81 o
  -2  51   1       87.71        0.00    205.89 o
  -1  51   1      156.06        0.00    205.28 o
   0  51   1       29.94        0.00    219.86 o
   1  51   1      159.25      150.57     86.02 o
   2  51   1        0.55      279.71     93.26 o
  -2  52   1      217.65       34.45    213.62 o
  -1  52   1       15.89        0.00    191.15 o
   0  52   1        9.64        0.00    198.60 o
   1  52   1       31.82        0.00    222.57 o
   2  52   1      460.44      774.54     93.26 o
  -2  53   1       21.95        0.00    214.17 o
  -1  53   1        9.44        0.00    198.22 o
   0  53   1       14.83        0.00    199.21 o
   1  53   1      189.42      180.05    223.23 o
  -1  54   1        5.20        0.00    212.41 o
   0  54   1       70.49      227.70     85.36 o
   1  54   1       31.73        0.00    230.46 o
  -1  55   1       63.83        0.00    226.54 o
   0  55   1        0.05        0.00     86.41 o
  -6   0   2      331.58      140.41    170.89 o
  -5   0   2      464.40      504.49     54.72 o
  -4   0   2     1430.24     1252.08     48.64 o
  -3   0   2     2471.25     2180.83     60.07 o
  -2   0   2     1353.69     1249.60     36.05 o
  -1   0   2   186058.27   171462.98   1796.60 o
   0   0   2    12713.28    12255.63    119.10 o
   1   0   2       96.20      157.86     21.53 o
   2   0   2      545.76      498.64     26.94 o
   3   0   2      265.72      332.44     37.66 o
   4   0   2        5.88       18.44    104.46 o
   5   0   2       14.22       79.29     54.88 o
   6   0   2        1.08        0.00    177.07 o
  -6   1   2        6.70        0.00    164.10 o
  -5   1   2      142.22       18.22    133.73 o
  -4   1   2      393.53      352.54     42.57 o
  -3   1   2       43.86        0.00     72.11 o
  -2   1   2     1819.10     1707.26     53.56 o
  -1   1   2    42444.59    38294.09    228.64 o
   0   1   2     3019.91     3130.45     66.97 o
   1   1   2     6182.32     7275.13    127.65 o
   2   1   2     1493.72     1790.25     53.06 o
   3   1   2     2201.41     2097.74     61.67 o
   4   1   2     2010.13     1913.16     60.18 o
   5   1   2       80.52       48.09     54.11 o
   6   1   2       17.91        0.00    175.30 o
  -6   2   2        2.71        0.00    164.98 o
  -5   2   2       53.40       60.79     48.64 o
  -4   2   2       84.90      108.33     36.11 o
  -3   2   2      793.64      758.20     36.11 o
  -2   2   2     2152.91     2309.48     59.08 o
  -1   2   2     2842.30     2799.78     70.89 o
   0   2   2    10155.83     9920.31    108.16 o
   1   2   2     1331.66     1449.03     48.09 o
   2   2   2     3528.45     3932.82     82.49 o
   3   2   2       78.32       84.20     30.09 o
   4   2   2      605.36      650.91     47.76 o
   5   2   2      193.23        0.00    143.50 o
   6   2   2        8.79        0.00    167.46 o
  -6   3   2        9.64       68.69    168.68 o
  -5   3   2       67.33       60.18     48.15 o
  -4   3   2      414.23      397.15     42.13 o
  -3   3   2      690.85      639.26     35.83 o
  -2   3   2     2517.41     2419.69     59.74 o
  -1   3   2     9486.39     8694.62    112.25 o
   0   3   2       30.81       59.08     11.82 o
   1   3   2      151.01      200.98     18.28 o
   2   3   2     2649.51     3008.49     72.50 o
   3   3   2      202.97      244.82     35.83 o
   4   3   2      815.39      861.17     47.82 o
   5   3   2        0.40        0.00    143.50 o
   6   3   2      175.98        0.00    179.17 o
  -6   4   2      123.38        0.00    181.16 o
  -5   4   2       74.44       67.42     55.16 o
  -4   4   2        0.63       11.93     89.61 o
  -3   4   2      346.91      376.39     29.87 o
  -2   4   2     5085.56     4642.26    107.56 o
  -1   4   2       88.33       89.78     11.98 o
   0   4   2     7544.06     7710.65    101.04 o
   1   4   2      153.09      205.40     18.11 o
   2   4   2      293.85      313.23     23.63 o
   3   4   2       64.42       82.77     29.54 o
   4   4   2      408.07      401.85     47.26 o
   5   4   2      167.23      149.30     53.78 o
   6   4   2        0.20        0.00    179.17 o
  -6   5   2      133.42        0.00    166.91 o
  -5   5   2       89.20        0.00    123.68 o
  -4   5   2      354.65      412.23     41.80 o
  -3   5   2     1650.33     1565.36     47.82 o
  -2   5   2     3289.12     3021.79     65.81 o
  -1   5   2     2035.13     1838.56     41.80 o
   0   5   2    52496.45    49753.48    247.03 o
   1   5   2     5697.93     6358.75    119.37 o
   2   5   2     1095.25     1254.62     36.55 o
   3   5   2      910.32      874.09     41.36 o
   4   5   2      399.37      401.35     47.21 o
   5   5   2      374.23      277.39     59.02 o
   6   5   2       97.54      216.77     72.27 o
  -6   6   2       32.32        0.00    173.10 o
  -5   6   2        3.11       98.17    122.74 o
  -4   6   2      737.99      675.10     42.96 o
  -3   6   2     2610.54     2401.69     66.86 o
  -2   6   2     2525.51     2274.53     60.68 o
  -1   6   2      830.19      800.65     24.24 o
   0   6   2    22949.05    21781.87    173.81 o
   1   6   2     1802.23     2105.58     54.16 o
   2   6   2     4070.95     4758.26    128.43 o
   3   6   2     1927.48     2035.40     65.87 o
   4   6   2       67.91        0.00    113.02 o
   5   6   2       30.40        0.00    130.91 o
   6   6   2       12.29      161.06     65.65 o
  -6   7   2        4.69        0.00    166.91 o
  -5   7   2      108.19        0.00    135.00 o
  -4   7   2      521.60      448.00     42.96 o
  -3   7   2        3.21       86.08     30.75 o
  -2   7   2     5045.69     4445.48    116.50 o
  -1   7   2     3686.17     3563.05     80.72 o
   0   7   2      125.36      161.00     12.86 o
   1   7   2    10055.80    11303.91    164.92 o
   2   7   2      588.79      826.38     34.73 o
   3   7   2     3817.96     4070.80    110.37 o
   4   7   2      426.07      490.91     47.87 o
   5   7   2       23.62        0.00    130.91 o
   6   7   2       12.21       65.43    166.58 o
  -6   8   2       71.98      117.49    166.91 o
  -5   8   2      787.83      718.05     61.40 o
  -4   8   2       13.47       55.32    104.52 o
  -3   8   2      991.82      925.88     36.77 o
  -2   8   2      702.44      723.52     24.51 o
  -1   8   2     1454.14     1496.02     43.45 o
   0   8   2     4919.75     4934.51     97.51 o
   1   8   2        6.69       82.71     20.65 o
   2   8   2     4744.92     5643.01    155.21 o
   3   8   2       33.31       37.43     81.11 o
   4   8   2      747.14      736.33     47.87 o
   5   8   2      122.86       65.70     53.72 o
   6   8   2        0.13        0.00    179.44 o
  -6   9   2       42.33      104.35    165.70 o
  -5   9   2      259.86      171.83     55.21 o
  -4   9   2      574.71      522.49     43.01 o
  -3   9   2       22.46        0.00     73.60 o
  -2   9   2     3928.86     3485.09     74.26 o
  -1   9   2     1150.88     1203.38     37.82 o
   0   9   2     2632.20     2555.02     71.50 o
   1   9   2     2297.09     2329.03     62.01 o
   2   9   2       89.72        7.18     71.67 o
   3   9   2      441.86      372.42     38.54 o
   4   9   2        0.25       24.35    109.54 o
   5   9   2        0.36        0.00    138.59 o
   6   9   2        0.21        0.00    174.59 o
  -6  10   2       21.54        0.00    169.67 o
  -5  10   2      101.49        0.00    135.00 o
  -4  10   2        5.77        0.00    104.24 o
  -3  10   2      931.95      876.85     36.77 o
  -2  10   2      308.01      308.70     25.18 o
  -1  10   2       12.74       51.40     19.27 o
   0  10   2      629.83      706.02     20.15 o
   1  10   2        2.56       13.75     20.59 o
   2  10   2     2875.44     3379.96     93.31 o
   3  10   2       26.35        0.00     91.60 o
   4  10   2        0.36        0.00    106.07 o
   5  10   2        3.14       54.22    132.57 o
  -6  11   2       23.36        0.00    182.26 o
  -5  11   2       27.58        0.00    144.77 o
  -4  11   2      130.70       81.61    106.73 o
  -3  11   2      167.76      150.68     31.42 o
  -2  11   2      457.31      534.14     25.45 o
  -1  11   2     1375.75     1397.79     45.50 o
   0  11   2      226.58      221.90     20.15 o
   1  11   2     1760.64     1846.90     48.04 o
   2  11   2       29.18       86.58     28.88 o
   3  11   2      347.88      292.25     40.80 o
   4  11   2      413.88      395.44     50.19 o
   5  11   2      103.22       49.03    140.96 o
  -6  12   2       19.93       50.30    163.43 o
  -5  12   2       11.26        0.00    138.48 o
  -4  12   2       51.61       75.37    113.02 o
  -3  12   2      367.55      342.38     38.04 o
  -2  12   2      231.55      228.92     25.45 o
  -1  12   2     1712.09     1620.58     52.51 o
   0  12   2     4530.04     4790.90    108.55 o
   1  12   2      381.71      435.80     27.22 o
   2  12   2     1660.84     1803.78     57.70 o
   3  12   2      176.93      218.81     41.02 o
   4  12   2        6.41        0.00     45.77 o
   5  12   2       40.55       68.13    142.40 o
  -6  13   2        2.10       56.54     69.13 o
  -5  13   2      205.03      182.54     56.65 o
  -4  13   2     1456.62     1356.33     56.54 o
  -3  13   2       23.28       63.39     31.69 o
  -2  13   2     1590.96     1570.61     38.15 o
  -1  13   2      833.16      870.06     26.39 o
   0  13   2     2796.16     3065.91     68.41 o
   1  13   2     9078.85     8919.89    163.43 o
   2  13   2      994.62     1030.45     42.96 o
   3  13   2      220.72      252.38     42.07 o
   4  13   2       57.04        0.00    117.72 o
   5  13   2      172.51      112.97    144.38 o
  -6  14   2       10.26       31.42     69.13 o
  -5  14   2       24.58       94.19     56.54 o
  -4  14   2        0.02       12.53     43.95 o
  -3  14   2     2987.65     2689.74     76.31 o
  -2  14   2     2098.67     2231.90     69.96 o
  -1  14   2     2327.14     2386.06     65.93 o
   0  14   2     3158.65     3436.56     68.58 o
   1  14   2      485.60      326.81     34.07 o
   2  14   2     3301.97     3558.14    100.21 o
   3  14   2       96.81      126.99     42.35 o
   4  14   2      399.77      351.27     53.01 o
   5  14   2       10.37       31.36    138.09 o
  -6  15   2       79.01       50.35    176.24 o
  -5  15   2      116.04      138.14     56.54 o
  -4  15   2      355.46      376.78     50.24 o
  -3  15   2      278.86      279.77     38.15 o
  -2  15   2     3580.93     3641.73     91.21 o
  -1  15   2     2211.53     2327.59     66.48 o
   0  15   2      543.76      521.33     27.44 o
   1  15   2     7404.19     7796.40    156.59 o
   2  15   2      662.36      766.04     42.96 o
   3  15   2     1513.53     1510.26     56.70 o
   4  15   2      116.64       87.07     53.61 o
   5  15   2       19.27        0.00    153.38 o
  -6  16   2        6.66        0.00    176.24 o
  -5  16   2      550.92      477.21     62.78 o
  -4  16   2       70.14      107.78     44.39 o
  -3  16   2      498.91      538.94     38.48 o
  -2  16   2      169.68      263.65     32.96 o
  -1  16   2     1288.99     1143.09     33.63 o
   0  16   2     3141.05     2882.32     75.86 o
   1  16   2      801.92      796.68     40.86 o
   2  16   2      273.46      279.22     35.78 o
   3  16   2      250.60      222.12     43.01 o
   4  16   2      115.63       95.74    136.76 o
   5  16   2       91.47       45.88     65.54 o
  -6  17   2       21.43        0.00    196.89 o
  -5  17   2        5.45        0.00    144.44 o
  -4  17   2       73.42       45.00    115.67 o
  -3  17   2       32.27       58.03     90.22 o
  -2  17   2      330.00      388.87     32.96 o
  -1  17   2      956.56      831.08     34.07 o
   0  17   2      343.77      405.82     27.50 o
   1  17   2       23.98        0.00     74.93 o
   2  17   2      129.79      120.03     35.34 o
   3  17   2     1170.61      917.21     57.31 o
   4  17   2        9.38       13.80     55.21 o
   5  17   2       18.12       39.75     66.26 o
  -6  18   2       26.95        0.00     76.53 o
  -5  18   2      158.62      108.16    159.07 o
  -4  18   2      134.50       77.13     51.40 o
  -3  18   2      373.03      418.91     38.65 o
  -2  18   2      265.33      237.31     32.96 o
  -1  18   2       13.86       27.22     68.13 o
   0  18   2     1242.60     1189.97     34.40 o
   1  18   2       10.11        0.00     88.89 o
   2  18   2      218.77      211.58     35.28 o
   3  18   2      196.73      228.81     50.08 o
   4  18   2      106.74       97.23     55.55 o
   5  18   2       37.73       33.51     66.97 o
  -6  19   2        0.52        0.00    178.23 o
  -5  19   2       32.94       25.45    139.97 o
  -4  19   2        2.85        0.00    116.00 o
  -3  19   2       19.56        0.00    103.14 o
  -2  19   2     3575.59     3295.65     92.26 o
  -1  19   2     4424.81     5006.73    143.06 o
   0  19   2      630.33      557.16     34.40 o
   1  19   2     2214.65     2487.10     68.69 o
   2  19   2      163.58      309.53     35.17 o
   3  19   2     4354.65     4057.77    114.90 o
   4  19   2      230.20      257.02     55.55 o
   5  19   2      129.37      113.91    167.46 o
  -6  20   2        4.84        0.00    190.87 o
  -5  20   2      389.62      356.35     63.61 o
  -4  20   2        1.44      122.46     51.57 o
  -3  20   2     1362.24     1407.18     52.12 o
  -2  20   2       36.85       73.43     33.40 o
  -1  20   2     6768.80     7220.63    170.28 o
   0  20   2     5706.61     5901.58    151.34 o
   1  20   2      726.54        0.00    158.02 o
   2  20   2     1087.21     1181.79     49.25 o
   3  20   2        9.33        0.00     50.41 o
   4  20   2        5.60        0.00    147.97 o
   5  20   2       22.97       60.85    169.06 o
  -6  21   2        0.34        0.00    190.87 o
  -5  21   2        0.75      134.28     57.53 o
  -4  21   2     1058.02     1050.50     58.03 o
  -3  21   2      428.68      475.56     45.61 o
  -2  21   2      514.97      614.14     40.03 o
  -1  21   2       29.87        0.00     81.72 o
   0  21   2     3369.06     2847.59     96.29 o
   1  21   2     4613.48     3895.49    109.93 o
   2  21   2       15.43      478.32     42.18 o
   3  21   2       21.48        0.00    129.70 o
   4  21   2       36.08        0.00    141.79 o
   5  21   2      311.78      300.53     75.15 o
  -6  22   2        0.77        6.35    190.87 o
  -5  22   2      146.29       77.13    160.67 o
  -4  22   2       23.00        0.00    135.33 o
  -3  22   2      645.00      673.17     46.21 o
  -2  22   2     4621.47     4492.69    113.46 o
  -1  22   2       88.03      130.08     34.23 o
   0  22   2      105.03        0.00     82.54 o
   1  22   2      415.09        0.00    137.43 o
   2  22   2     3089.01     2778.58     70.34 o
   3  22   2        6.62       50.52    122.68 o
   4  22   2      481.67      499.08     64.16 o
   5  22   2        8.63        0.00    180.60 o
  -5  23   2       35.19        0.00    160.67 o
  -4  23   2        1.74        0.00    135.33 o
  -3  23   2       36.44        0.00    106.78 o
  -2  23   2      625.82      580.79     46.71 o
  -1  23   2      241.29      259.56     34.18 o
   0  23   2      808.74      799.77     34.18 o
   1  23   2      190.35        0.00    103.03 o
   2  23   2       15.78      302.13     49.20 o
   3  23   2        4.25       14.30    128.87 o
   4  23   2       29.06       85.53     57.04 o
   5  23   2        0.85        0.00    180.60 o
  -5  24   2       44.58       64.27    154.21 o
  -4  24   2      541.82      528.51     58.75 o
  -3  24   2        0.17       40.03     46.71 o
  -2  24   2      721.50      714.02     47.15 o
  -1  24   2      449.07      566.93     40.97 o
   0  24   2      259.06        0.00     95.69 o
   1  24   2      288.20        0.00    130.53 o
   2  24   2      175.61      295.12     42.18 o
   3  24   2      795.81      715.85     57.26 o
   4  24   2        7.25        0.00    156.86 o
   5  24   2       90.98        0.00    187.56 o
  -5  25   2       33.84       26.01     65.04 o
  -4  25   2      205.02      215.33     58.75 o
  -3  25   2        0.66       26.72     46.71 o
  -2  25   2     1737.21     1880.08     61.29 o
  -1  25   2       74.55       27.44     89.23 o
   0  25   2     1389.40     1285.10     54.66 o
   1  25   2     1018.15      961.88     48.09 o
   2  25   2      765.02      864.37     49.20 o
   3  25   2      129.97      150.35     57.26 o
   4  25   2       84.35        0.00    157.03 o
   5  25   2        1.21      104.69    188.44 o
  -5  26   2       49.57        0.00    163.16 o
  -4  26   2        6.64        0.00    137.04 o
  -3  26   2      205.38      200.26     53.39 o
  -2  26   2      199.54      191.48     41.02 o
  -1  26   2     2345.97     2297.33     68.80 o
   0  26   2     6032.77     5666.81    129.86 o
   1  26   2       58.42        0.00    130.53 o
   2  26   2      385.90      451.37     49.36 o
   3  26   2      294.30      436.69     57.26 o
   4  26   2        1.49       64.66     64.66 o
   5  26   2       41.51        0.00     77.02 o
  -5  27   2       30.32      117.44    163.16 o
  -4  27   2       75.40       52.18    143.56 o
  -3  27   2        0.40        6.68     46.71 o
  -2  27   2     1451.81     1407.12     54.66 o
  -1  27   2     2768.80     2909.49     89.39 o
   0  27   2      498.52        0.00    150.40 o
   1  27   2      122.20       82.43     41.24 o
   2  27   2      356.04      886.51     56.26 o
   3  27   2     2838.03     2827.61     85.91 o
   4  27   2      716.31      734.89     72.05 o
   5  27   2      106.11      168.40     77.19 o
  -5  28   2      147.18      117.44    182.70 o
  -4  28   2      166.36      241.45     58.75 o
  -3  28   2      453.77      540.71     53.39 o
  -2  28   2       75.44       81.99    102.48 o
  -1  28   2     1068.76      983.58     55.05 o
   0  28   2     1342.31      991.20     54.66 o
   1  28   2       66.61        0.00    206.11 o
   2  28   2     2030.53     2286.68     63.33 o
   3  28   2        1.11        0.00    143.17 o
   4  28   2      290.84      216.16     72.05 o
   5  28   2       14.78        0.00    213.13 o
  -5  29   2        7.42      143.56    182.70 o
  -4  29   2      910.15      903.79     65.98 o
  -3  29   2       35.70        0.00    126.83 o
  -2  29   2      435.31      512.27     47.82 o
  -1  29   2      479.46      433.92     48.20 o
   0  29   2     2216.04     2016.52     61.51 o
   1  29   2     3199.32     3132.88     96.18 o
   2  29   2      377.90     1182.02     63.33 o
   3  29   2        5.43        0.00    141.24 o
   4  29   2      101.01      223.34     64.82 o
   5  29   2       94.93        0.00    199.60 o
  -5  30   2        4.73       39.15    176.19 o
  -4  30   2        0.59       32.96     59.35 o
  -3  30   2       54.49      180.71     53.56 o
  -2  30   2      172.39       34.18    116.11 o
  -1  30   2      241.32      278.83     40.80 o
   0  30   2      258.43        0.00    129.86 o
   1  30   2       41.88        0.00    219.86 o
   2  30   2      745.20     1224.25     63.33 o
   3  30   2       33.37       56.43    134.00 o
   4  30   2       23.47      193.63     71.72 o
   5  30   2       18.04        0.00     85.64 o
  -5  31   2       14.34       32.63    182.70 o
  -4  31   2       55.63      164.92     59.35 o
  -3  31   2      409.06      374.85     60.24 o
  -2  31   2        6.68        0.00    116.11 o
  -1  31   2      163.24        0.00    109.16 o
   0  31   2        1.98       75.37    102.81 o
   1  31   2      639.34      398.48     54.94 o
   2  31   2     1030.86     2099.06     77.46 o
   3  31   2      311.99      309.47     63.33 o
   4  31   2       38.03        0.00    178.62 o
  -5  32   2       65.67        0.00    189.22 o
  -4  32   2      419.63      404.44     66.31 o
  -3  32   2      789.85      796.51     60.24 o
  -2  32   2      320.18       40.97    129.81 o
  -1  32   2        4.43        0.00    109.16 o
   0  32   2       96.45        0.00    109.88 o
   1  32   2      291.34        0.00    221.08 o
   2  32   2     2001.00     2887.95     98.61 o
   3  32   2      281.24      274.30     63.33 o
   4  32   2       10.76        7.12     71.50 o
  -5  33   2       29.09        0.00     78.57 o
  -4  33   2      293.06      345.36     73.05 o
  -3  33   2        0.38      100.38    133.89 o
  -2  33   2      140.61      109.27     54.66 o
  -1  33   2      148.62      170.61     47.76 o
   0  33   2      544.99      455.24     55.16 o
   1  33   2     2724.68     2003.76     76.03 o
   2  33   2      592.48     1697.55     77.46 o
   3  33   2       31.60       98.45     63.33 o
   4  33   2       17.40       85.80     71.50 o
  -5  34   2      111.48      130.86     78.51 o
  -4  34   2       24.87        0.00    167.35 o
  -3  34   2     1193.12     1231.60     66.92 o
  -2  34   2      279.34       68.30    143.45 o
  -1  34   2      884.11      668.69     61.40 o
   0  34   2      699.74      606.96     55.16 o
   1  34   2      388.75        0.00    254.31 o
   2  34   2      531.06      640.98     63.39 o
   3  34   2        0.86      105.51     63.33 o
   4  34   2       96.07       35.72    185.85 o
  -5  35   2        2.78        0.00    189.71 o
  -4  35   2        2.36       60.24     66.92 o
  -3  35   2        9.12       93.70    153.94 o
  -2  35   2      930.87      942.94     61.51 o
  -1  35   2     2226.36     2040.26     75.04 o
   0  35   2       86.26        0.00    144.83 o
   1  35   2     1228.70      988.93     77.69 o
   2  35   2       78.21      373.30     63.39 o
   3  35   2      783.33      752.62     70.34 o
   4  35   2      167.02       50.02    200.15 o
  -4  36   2        4.99       93.70    167.35 o
  -3  36   2      203.10        0.00    160.67 o
  -2  36   2      341.66       94.86    149.08 o
  -1  36   2      970.03      675.54     68.24 o
   0  36   2      577.66      517.30     62.06 o
   1  36   2      446.42        0.00    204.84 o
   2  36   2      225.30      112.69    162.00 o
   3  36   2       14.45        0.00    168.79 o
   4  36   2       77.83      221.57     78.62 o
  -4  37   2       75.83       73.66     73.66 o
  -3  37   2      217.02      261.05     60.24 o
  -2  37   2        0.74        0.00    142.29 o
  -1  37   2      158.93        0.00    156.92 o
   0  37   2      485.20       89.67    144.83 o
   1  37   2      274.20        0.00    176.57 o
   2  37   2       52.07        0.00    154.98 o
   3  37   2        2.15       49.25     63.33 o
   4  37   2      121.02      169.23     77.58 o
  -4  38   2        6.75      120.48    174.03 o
  -3  38   2        0.12       80.45    147.48 o
  -2  38   2      385.48      338.85     61.01 o
  -1  38   2      893.05      846.10     61.40 o
   0  38   2       55.25        0.00    137.92 o
   1  38   2      526.82      296.66     63.55 o
   2  38   2       40.67        0.00    154.98 o
   3  38   2      217.34      126.61    175.86 o
   4  38   2       20.13       98.56     77.46 o
  -4  39   2       43.87        0.00    194.13 o
  -3  39   2        0.41       60.07     66.75 o
  -2  39   2      130.90      101.65     61.01 o
  -1  39   2      165.21        0.00     61.67 o
   0  39   2       28.01        0.00    144.83 o
   1  39   2      217.18        0.00    169.51 o
   2  39   2       12.67      142.84     71.39 o
   3  39   2       10.43      127.10     70.62 o
   4  39   2      116.21       49.14    203.68 o
  -4  40   2       53.39        0.00     80.34 o
  -3  40   2      158.73      113.91     67.03 o
  -2  40   2      182.89      277.84     61.01 o
  -1  40   2        2.53        0.00    143.94 o
   0  40   2      372.36      124.18    158.63 o
   1  40   2        7.77        0.00    176.57 o
   2  40   2      431.50      494.44     71.67 o
   3  40   2      140.84        0.00    183.14 o
   4  40   2        4.52        0.00    203.68 o
  -4  41   2      150.56       46.93    194.35 o
  -3  41   2       38.64      100.54    167.52 o
  -2  41   2      487.45      460.81     67.75 o
  -1  41   2       14.84        0.00    137.70 o
   0  41   2      395.81        0.00    179.33 o
   1  41   2      445.23      523.32     63.66 o
   2  41   2      196.75      537.89     78.90 o
   3  41   2       80.19      133.84     70.45 o
  -4  42   2        7.34      106.29    185.96 o
  -3  42   2       51.27       40.20     67.03 o
  -2  42   2       14.58        0.00    162.66 o
  -1  42   2      186.12        0.00    165.25 o
   0  42   2      862.14      862.22     75.86 o
   1  42   2        1.24        0.00    184.41 o
   2  42   2      430.45      702.87     78.90 o
   3  42   2       20.07        0.00    197.22 o
  -4  43   2       11.59       73.05    205.89 o
  -3  43   2        3.68       33.51     73.71 o
  -2  43   2      205.20       67.75    169.40 o
  -1  43   2      470.53      599.01     68.85 o
   0  43   2       32.04        0.00    186.24 o
   1  43   2       61.45        0.00    163.10 o
   2  43   2      248.69      294.07     78.90 o
   3  43   2      344.81      429.62     84.53 o
  -3  44   2        0.24       20.10    174.25 o
  -2  44   2       30.84        0.00    162.66 o
  -1  44   2       98.47        0.00    172.10 o
   0  44   2       34.38        0.00    166.47 o
   1  44   2       66.68        7.07     70.95 o
   2  44   2       19.41      114.73    172.16 o
   3  44   2       59.29        0.00    204.24 o
  -3  45   2      148.57      134.00     80.39 o
  -2  45   2       10.89      102.09    156.53 o
  -1  45   2        5.89        0.00    165.25 o
   0  45   2      285.09      277.50     69.35 o
   1  45   2        4.18        0.00    163.10 o
   2  45   2       65.88      121.91     71.72 o
   3  45   2        2.35      147.92    204.24 o
  -3  46   2        4.05        0.00    187.62 o
  -2  46   2       29.84        0.00    170.94 o
  -1  46   2      123.04      130.80    172.10 o
   0  46   2      102.41        0.00    177.29 o
   1  46   2       64.20       78.02     70.95 o
   2  46   2        0.57        0.00     78.90 o
   3  46   2       33.25        0.00    211.30 o
  -3  47   2        0.73       20.10    187.62 o
  -2  47   2       95.38      116.22     75.20 o
  -1  47   2       12.71        6.90    172.10 o
   0  47   2        7.27        0.00    169.84 o
   1  47   2       83.89       49.64    184.41 o
   2  47   2       20.62      157.80    200.81 o
   3  47   2       85.12        0.00    218.32 o
  -3  48   2      157.52      274.74     80.39 o
  -2  48   2       53.80      129.92    184.63 o
  -1  48   2        6.57      110.15    158.35 o
   0  48   2      166.70        0.00    198.16 o
   1  48   2       28.23        0.00    205.67 o
   2  48   2      218.25      394.45     78.90 o
  -3  49   2       30.09        0.00    201.92 o
  -2  49   2       25.44        0.00    184.63 o
  -1  49   2       28.04      151.45     75.75 o
   0  49   2      196.56       63.72     77.85 o
   1  49   2      468.18      106.40    198.60 o
   2  49   2       10.93      136.27    215.17 o
  -2  50   2       38.48        0.00    198.27 o
  -1  50   2      118.22        0.00    192.81 o
   0  50   2        5.86        0.00    205.28 o
   1  50   2       45.81        0.00    212.79 o
   2  50   2       25.95        0.00    215.17 o
  -2  51   2        7.53      109.38    191.43 o
  -1  51   2      122.76       13.75    199.65 o
   0  51   2       14.16      141.57    184.08 o
   1  51   2        7.15        0.00    199.21 o
   2  51   2      251.66      408.80     86.08 o
  -2  52   2        1.89        0.00    198.27 o
  -1  52   2        0.24        0.00    207.71 o
   0  52   2        8.46       70.78    191.15 o
   1  52   2        9.58       50.35    208.60 o
  -1  53   2       25.43        0.00    219.25 o
   0  53   2       91.72        0.00    219.47 o
   1  53   2       24.17        0.00    230.46 o
  -1  54   2       78.15        0.00    226.54 o
   0  54   2      161.00      127.43     84.97 o
  -6   1   3        0.35       61.40    165.81 o
  -5   1   3        9.70       85.97    128.98 o
  -4   1   3     1238.34     1167.00     48.64 o
  -3   1   3      947.00      841.07     36.05 o
  -2   1   3        8.78       12.04     24.02 o
  -1   1   3     2026.74     1940.82     54.05 o
   0   1   3     1222.82     1139.50     37.38 o
   1   1   3     1818.83     2102.65     66.97 o
   2   1   3      447.54      424.87     33.74 o
   3   1   3        3.35       33.24     39.92 o
   4   1   3      433.37      558.27     50.19 o
   5   1   3      356.60      116.72    159.73 o
  -6   2   3       15.72       30.70    165.81 o
  -5   2   3        6.94        6.07     48.64 o
  -4   2   3        0.35       42.57     97.23 o
  -3   2   3     2512.57     2360.55     66.59 o
  -2   2   3     1230.31     1135.47     30.04 o
  -1   2   3     5138.40     4758.93    108.27 o
   0   2   3      932.45      925.33     30.04 o
   1   2   3     4232.77     5167.12    130.14 o
   2   2   3       79.76       60.68     74.21 o
   3   2   3      602.72      597.63     45.99 o
   4   2   3       62.92       61.67    111.03 o
   5   2   3        6.11        0.00     61.45 o
  -6   3   3       38.91       99.94    162.38 o
  -5   3   3       14.41       66.86    127.65 o
  -4   3   3      260.74      249.18     42.57 o
  -3   3   3      696.71      735.45     36.44 o
  -2   3   3     3140.35     2931.79     72.11 o
  -1   3   3     2522.12     2469.16     60.07 o
   0   3   3     1993.94     1988.85     54.05 o
   1   3   3     4192.17     4333.78    118.32 o
   2   3   3      653.57      930.68     40.47 o
   3   3   3      536.89      444.03     44.39 o
   4   3   3       59.16       36.66    116.00 o
   5   3   3        0.52      161.22     53.72 o
  -6   4   3        0.55        0.00     68.69 o
  -5   4   3      278.25      273.53     54.72 o
  -4   4   3       46.51       24.29    103.30 o
  -3   4   3      706.01      601.77     36.11 o
  -2   4   3       19.89        5.96     59.69 o
  -1   4   3     2827.62     2646.17     59.08 o
   0   4   3     1844.78     1630.24     53.17 o
   1   4   3      179.52      162.22     18.00 o
   2   4   3     3050.28     3291.01     94.42 o
   3   4   3        0.05       48.70     85.19 o
   4   4   3       43.24        0.00    120.31 o
   5   4   3       21.50       41.80    137.37 o
  -6   5   3        7.71       99.94    174.92 o
  -5   5   3       10.61        0.00    137.43 o
  -4   5   3       82.15       30.09     96.29 o
  -3   5   3      255.87      233.00     29.87 o
  -2   5   3      596.68      597.47     29.87 o
  -1   5   3     1171.99      999.64     29.76 o
   0   5   3       29.34        0.00     41.36 o
   1   5   3      402.00      354.42     23.63 o
   2   5   3     2491.58     2707.85     91.93 o
   3   5   3      327.10      300.80     42.13 o
   4   5   3       21.48       53.50     47.54 o
   5   5   3        1.03        5.96    143.50 o
  -6   6   3        0.01        0.00    168.68 o
  -5   6   3        5.57        0.00    131.19 o
  -4   6   3      233.62      214.01     42.79 o
  -3   6   3       78.08      137.43     29.87 o
  -2   6   3      259.03      233.00     23.91 o
  -1   6   3      462.91      466.00     17.94 o
   0   6   3      205.30      185.08     17.89 o
   1   6   3      551.14      596.92     23.85 o
   2   6   3      409.41      411.84     34.34 o
   3   6   3       69.05        0.00     88.67 o
   4   6   3      244.45       41.36    124.12 o
   5   6   3       24.93        0.00    147.75 o
  -6   7   3       14.79        0.00    174.92 o
  -5   7   3        0.07        6.18     55.66 o
  -4   7   3        0.19       30.70     42.96 o
  -3   7   3      629.22      570.63     36.44 o
  -2   7   3      501.20      448.11     29.87 o
  -1   7   3     1214.63     1110.29     35.83 o
   0   7   3     2964.81     2722.04     59.69 o
   1   7   3     1421.70     1461.18     49.14 o
   2   7   3     4926.55     5026.66    113.80 o
   3   7   3      232.86      262.04     35.72 o
   4   7   3      259.43      271.54     47.21 o
   5   7   3      220.11      247.91     59.02 o
  -6   8   3        3.49        0.00    168.68 o
  -5   8   3      138.78       74.21    135.99 o
  -4   8   3       57.72       49.09     42.96 o
  -3   8   3       12.40        0.00     79.78 o
  -2   8   3      127.49      152.00     24.29 o
  -1   8   3      114.90      127.38     18.22 o
   0   8   3     1397.95     1361.24     42.90 o
   1   8   3       35.16       95.13     25.40 o
   2   8   3      257.54      381.53     33.46 o
   3   8   3       59.70       24.51     91.99 o
   4   8   3      161.30      148.86     47.65 o
   5   8   3       31.82      136.82     59.52 o
  -6   9   3       12.40      111.31    173.10 o
  -5   9   3        3.02        0.00    135.00 o
  -4   9   3      682.29      638.27     49.09 o
  -3   9   3      138.86      196.40     36.83 o
  -2   9   3      828.36      864.59     30.64 o
  -1   9   3       75.46       98.11     18.39 o
   0   9   3     2706.35     2582.29     62.06 o
   1   9   3    11031.38    11000.29    195.01 o
   2   9   3      491.87      611.71     40.31 o
   3   9   3       45.81       38.93     97.29 o
   4   9   3       44.81       65.87     47.87 o
   5   9   3       88.26       41.69     59.58 o
  -6  10   3       25.58       55.66     68.02 o
  -5  10   3       16.36       42.96    122.74 o
  -4  10   3        8.59       30.70     42.96 o
  -3  10   3      981.34      885.13     43.01 o
  -2  10   3       82.55        0.00     67.47 o
  -1  10   3     3062.20     2918.65     67.47 o
   0  10   3     2298.26     2242.95     63.00 o
   1  10   3      488.05      508.63     33.46 o
   2  10   3     1885.83     1802.95     60.79 o
   3  10   3       20.66        0.00    108.22 o
   4  10   3      132.11      134.89     49.03 o
   5  10   3        6.70        0.00    149.68 o
  -6  11   3       14.83        0.00    177.29 o
  -5  11   3        0.26      104.35     55.21 o
  -4  11   3      483.86      417.31     49.09 o
  -3  11   3       14.28       18.39     85.86 o
  -2  11   3     3859.03     3495.03     85.86 o
  -1  11   3     2205.01     2166.37     62.06 o
   0  11   3     2387.01     2467.94     64.27 o
   1  11   3      822.20      820.37     33.63 o
   2  11   3     1221.65     1384.26     47.26 o
   3  11   3      799.72      974.58     49.09 o
   4  11   3       72.29        0.00    131.02 o
   5  11   3       10.21        0.00    144.60 o
  -6  12   3        0.15        0.00    183.64 o
  -5  12   3      436.51      477.65     62.83 o
  -4  12   3      170.64      179.67     43.34 o
  -3  12   3      386.24      269.77     36.77 o
  -2  12   3       84.22       99.55     31.09 o
  -1  12   3      933.83      972.87     31.80 o
   0  12   3     1983.28     2047.93     64.99 o
   1  12   3      216.21      196.78     27.17 o
   2  12   3     1447.89     1404.53     47.26 o
   3  12   3       29.08      105.84     42.35 o
   4  12   3      266.26      147.70     57.81 o
   5  12   3       12.79        0.00    155.98 o
  -6  13   3       46.96      100.54     69.13 o
  -5  13   3        9.86       88.01    144.55 o
  -4  13   3       41.00       69.24    107.00 o
  -3  13   3        5.98        0.00     87.90 o
  -2  13   3     1630.96     1585.19     50.74 o
  -1  13   3      229.60      241.62     25.45 o
   0  13   3      197.13      203.41     26.23 o
   1  13   3      181.10      233.22     27.44 o
   2  13   3      692.05      776.53     40.53 o
   3  13   3      471.48      457.45     50.02 o
   4  13   3       34.43       39.26     52.34 o
   5  13   3        9.77       37.55     62.56 o
  -6  14   3       17.55        0.00    182.26 o
  -5  14   3        0.10        0.00    144.55 o
  -4  14   3       39.97        0.00    119.59 o
  -3  14   3        2.89        6.29     87.90 o
  -2  14   3       29.99       63.61     31.80 o
  -1  14   3        5.94       31.80     25.45 o
   0  14   3      263.59      336.14     26.39 o
   1  14   3      699.41      713.36     34.29 o
   2  14   3        2.00      135.05     33.74 o
   3  14   3      444.96      437.13     50.13 o
   4  14   3      115.63        0.00    148.80 o
   5  14   3       43.28       94.14    163.21 o
  -6  15   3        3.37      100.54    175.97 o
  -5  15   3       30.60        0.00    150.84 o
  -4  15   3       69.88       18.83    113.02 o
  -3  15   3       99.75       62.78     37.66 o
  -2  15   3     2605.94     2626.13     82.65 o
  -1  15   3     1166.99     1240.38     32.13 o
   0  15   3      207.39      257.08     26.39 o
   1  15   3      742.67      788.84     34.29 o
   2  15   3      352.23      459.16     40.53 o
   3  15   3      995.34      926.76     57.48 o
   4  15   3      173.62      102.59    150.46 o
   5  15   3      107.59        0.00    168.18 o
  -6  16   3        8.06        0.00    188.55 o
  -5  16   3      356.08      232.95     62.94 o
  -4  16   3      145.77      219.75     50.24 o
  -3  16   3     1478.35     1400.28     50.24 o
  -2  16   3       71.39        0.00     76.31 o
  -1  16   3     2469.98     2405.83     79.12 o
   0  16   3     3561.95     3523.41     94.14 o
   1  16   3     1191.23     1375.65     41.24 o
   2  16   3     1018.36     1147.95     47.26 o
   3  16   3        6.14       36.05    122.68 o
   4  16   3        7.24        0.00    138.09 o
   5  16   3       14.67       32.96     65.93 o
  -6  17   3      107.07      182.26     75.42 o
  -5  17   3      355.34      428.07     62.94 o
  -4  17   3      825.40      828.87     56.54 o
  -3  17   3      101.80       57.09     95.13 o
  -2  17   3      439.84      436.30     38.48 o
  -1  17   3      579.85      626.18     32.96 o
   0  17   3     2912.07     3033.33     88.23 o
   1  17   3     4223.78     3762.43    103.19 o
   2  17   3      235.95      945.37     47.26 o
   3  17   3      656.17      620.49     57.70 o
   4  17   3       13.82        0.00    148.14 o
   5  17   3      550.51      490.46     72.88 o
  -6  18   3        2.93        0.00    194.85 o
  -5  18   3       43.83       69.24    157.36 o
  -4  18   3       16.78       25.12    119.32 o
  -3  18   3     1622.41     1669.72     51.18 o
  -2  18   3      198.99      219.14     32.24 o
  -1  18   3      987.34      988.71     39.53 o
   0  18   3     3408.08     3371.90     95.35 o
   1  18   3     1351.55     1288.30     41.36 o
   2  18   3     2352.97     2201.32     60.79 o
   3  18   3     1489.66     1646.64     64.43 o
   4  18   3       69.71       70.56     63.50 o
   5  18   3        0.10        0.00     73.71 o
  -6  19   3       20.74      108.27    184.69 o
  -5  19   3        1.71        0.00    152.72 o
  -4  19   3      184.12       76.25    127.10 o
  -3  19   3        1.10        0.00     38.65 o
  -2  19   3      733.53      831.35     38.65 o
  -1  19   3     1435.64     1548.97     46.16 o
   0  19   3     1352.38     1294.27     40.86 o
   1  19   3      601.28      544.35     41.36 o
   2  19   3      391.13      580.74     47.26 o
   3  19   3      600.39      579.85     57.26 o
   4  19   3        4.69        0.00    148.91 o
   5  19   3        0.50        0.00     74.43 o
  -6  20   3       29.06        0.00    197.39 o
  -5  20   3       66.58       82.71    152.72 o
  -4  20   3        2.67        0.00    127.27 o
  -3  20   3       10.11       70.89     38.65 o
  -2  20   3      202.22      174.03     38.65 o
  -1  20   3     3433.47     3425.13     99.77 o
   0  20   3       12.99        0.00     81.72 o
   1  20   3      291.57      227.37     34.45 o
   2  20   3       62.40      432.16     47.26 o
   3  20   3      807.98      279.33     71.61 o
   4  20   3      105.14        0.00    156.86 o
   5  20   3        0.50       41.41    179.50 o
  -5  21   3      161.61      114.51    159.07 o
  -4  21   3       92.79       44.56    127.27 o
  -3  21   3       95.02       25.78    103.14 o
  -2  21   3      672.64      697.07     39.09 o
  -1  21   3      102.26      100.16     33.40 o
   0  21   3      580.58      674.38     40.86 o
   1  21   3      272.26      186.13     34.45 o
   2  21   3     1136.58     1053.37     54.00 o
   3  21   3      108.50      179.00     50.13 o
   4  21   3       32.08       14.36    157.64 o
   5  21   3       48.58       76.14    186.84 o
  -5  22   3       15.13       95.46    159.07 o
  -4  22   3      117.96        0.00    141.40 o
  -3  22   3      750.12      728.27     51.57 o
  -2  22   3        4.18       52.73     98.89 o
  -1  22   3       46.11       46.71     80.12 o
   0  22   3     1337.76     1273.67     41.08 o
   1  22   3      154.22      191.43     41.02 o
   2  22   3      645.04      857.58     54.00 o
   3  22   3        8.11        0.00    136.05 o
   4  22   3        0.62        0.00    157.80 o
   5  22   3       49.91      104.19    187.56 o
  -5  23   3       66.19        0.00     63.61 o
  -4  23   3        2.32        0.00    128.54 o
  -3  23   3      219.48      232.01     45.11 o
  -2  23   3     2720.36     2607.08     86.46 o
  -1  23   3     1186.24     1232.70     47.15 o
   0  23   3        6.43        0.00     89.39 o
   1  23   3      603.05      581.01     41.02 o
   2  23   3      463.97      709.00     54.00 o
   3  23   3      849.89      925.16     63.55 o
   4  23   3       72.19        0.00    172.38 o
   5  23   3      143.90        0.00    194.24 o
  -5  24   3       66.74      184.52     63.61 o
  -4  24   3        0.51        0.00     57.81 o
  -3  24   3       24.93       90.22     45.11 o
  -2  24   3      748.44      801.10     46.71 o
  -1  24   3     1495.58     1580.38     47.70 o
   0  24   3      414.14      392.07     41.24 o
   1  24   3      104.29        0.00    102.53 o
   2  24   3      586.86      601.00     54.00 o
   3  24   3      335.34      155.15     56.43 o
   4  24   3      591.51      691.66     72.05 o
   5  24   3        9.95       91.82     77.74 o
  -5  25   3        9.67        0.00    159.07 o
  -4  25   3      700.33      779.78     64.43 o
  -3  25   3      789.67      773.71     58.53 o
  -2  25   3      685.21      740.97     46.71 o
  -1  25   3       21.44        0.00     95.35 o
   0  25   3     3794.51     3679.88    110.04 o
   1  25   3     1613.16     1360.30     54.66 o
   2  25   3        9.19       96.35    123.84 o
   3  25   3       54.87        0.00    140.68 o
   4  25   3        0.04        0.00    172.93 o
   5  25   3      281.90      342.21     85.53 o
  -5  26   3       40.77      152.72     70.01 o
  -4  26   3       98.00      168.29     58.25 o
  -3  26   3     1089.39     1122.33     58.75 o
  -2  26   3      786.90      807.72     46.71 o
  -1  26   3      863.96     1144.42     47.70 o
   0  26   3       41.20        0.00    103.19 o
   1  26   3      448.24      348.62     47.87 o
   2  26   3      284.37      283.08     48.31 o
   3  26   3       79.72      168.84     56.26 o
   4  26   3      212.84      144.11    172.93 o
   5  26   3       62.23       71.28    206.78 o
  -5  27   3        0.19        0.00    180.33 o
  -4  27   3       27.72        0.00    137.04 o
  -3  27   3        0.58        0.00    123.95 o
  -2  27   3      313.66      320.41     46.71 o
  -1  27   3      148.43      163.16     40.80 o
   0  27   3     1134.82     1224.31     48.15 o
   1  27   3      206.77      123.02     47.87 o
   2  27   3       45.23      197.61     49.42 o
   3  27   3      160.31      175.86     63.33 o
   4  27   3       29.99        0.00    178.73 o
  -5  28   3       59.91       83.76    186.79 o
  -4  28   3      224.68      254.48     65.26 o
  -3  28   3        1.11        0.00    125.34 o
  -2  28   3        0.04        0.00    106.78 o
  -1  28   3        0.70       40.97    102.48 o
   0  28   3      115.52        0.00     48.15 o
   1  28   3      383.51       82.05    129.86 o
   2  28   3       93.47      487.43     56.48 o
   3  28   3      141.61        0.00    154.76 o
   4  28   3        6.14        0.00    164.32 o
  -5  29   3        2.78        0.00    175.69 o
  -4  29   3        6.73        0.00    143.56 o
  -3  29   3      103.03       59.35    125.34 o
  -2  29   3       10.68       80.12     46.71 o
  -1  29   3        9.12        0.00    109.27 o
   0  29   3      483.17      460.98     48.15 o
   1  29   3     1420.03     1105.38     54.94 o
   2  29   3      822.28      882.98     63.55 o
   3  29   3        1.64       56.26    140.68 o
   4  29   3        2.42        0.00    179.06 o
  -5  30   3       24.43      104.08     71.56 o
  -4  30   3       42.50       58.75    143.56 o
  -3  30   3       60.20      125.34     52.78 o
  -2  30   3       20.03       46.99     46.99 o
  -1  30   3      544.09      642.08     47.82 o
   0  30   3      430.58      279.77     47.76 o
   1  30   3      143.75        0.00    144.16 o
   2  30   3      171.08      671.07     70.62 o
   3  30   3       63.55      232.12     63.33 o
   4  30   3       19.17        0.00    178.95 o
  -5  31   3       42.39        0.00    188.67 o
  -4  31   3       23.64       71.78     65.26 o
  -3  31   3        8.03        0.00     53.39 o
  -2  31   3     1440.88     1639.90     60.24 o
  -1  31   3     1466.21     1543.72     61.45 o
   0  31   3      124.69       88.73    122.85 o
   1  31   3      858.44      807.00     55.16 o
   2  31   3      983.75     1299.73     70.62 o
   3  31   3      948.36     1041.11     70.34 o
   4  31   3      106.62      157.47     78.73 o
  -5  32   3       11.81       78.07     78.07 o
  -4  32   3       35.98        0.00    163.16 o
  -3  32   3      355.42      380.53     60.07 o
  -2  32   3      120.55        0.00    140.57 o
  -1  32   3     1698.15     1693.96     68.30 o
   0  32   3      293.98      327.53     54.61 o
   1  32   3       89.95        0.00    186.24 o
   2  32   3      486.63      501.51     70.62 o
   3  32   3        5.66      233.00     63.55 o
   4  32   3      115.48      157.47     78.73 o
  -5  33   3        3.41        0.00    188.67 o
  -4  33   3      201.91      293.63     65.26 o
  -3  33   3       65.07        0.00    147.64 o
  -2  33   3       20.23       26.78    127.16 o
  -1  33   3       17.11        0.00    129.81 o
   0  33   3     1133.13     1043.98     61.40 o
   1  33   3     3268.77     2772.83     82.77 o
   2  33   3       41.65        7.07    148.36 o
   3  33   3        6.95        0.00     63.39 o
   4  33   3      160.38      204.79     77.69 o
  -5  34   3       27.82        0.00    188.67 o
  -4  34   3       43.77        0.00    169.67 o
  -3  34   3       64.06       53.56     60.24 o
  -2  34   3       94.53      174.03     53.56 o
  -1  34   3       75.34       47.87     54.72 o
   0  34   3        2.20        0.00    143.28 o
   1  34   3      558.39        0.00    179.33 o
   2  34   3       25.51      289.60     63.55 o
   3  34   3      190.78      281.76     63.39 o
   4  34   3       25.55        0.00    190.38 o
  -4  35   3       60.59      124.29     71.94 o
  -3  35   3        6.34       26.78     60.24 o
  -2  35   3        4.31       53.56     53.56 o
  -1  35   3       62.89        0.00    136.65 o
   0  35   3      159.40      184.25     54.61 o
   1  35   3      178.21        0.00    151.73 o
   2  35   3      487.31      529.78     70.62 o
   3  35   3        1.46        0.00    169.06 o
   4  35   3       37.60      140.68    189.94 o
  -4  36   3       22.80        0.00    176.63 o
  -3  36   3       59.07       53.56     60.24 o
  -2  36   3      262.72      263.42     60.79 o
  -1  36   3      893.60     1002.96     61.01 o
   0  36   3       81.23       20.48    129.64 o
   1  36   3      113.51        0.00    151.73 o
   2  36   3       78.22        0.00    155.43 o
   3  36   3       34.01        0.00     70.45 o
   4  36   3       29.36       21.09    203.96 o
  -4  37   3      280.14        0.00    189.71 o
  -3  37   3       36.07        0.00    160.67 o
  -2  37   3      173.36        6.74    141.84 o
  -1  37   3       91.77       67.75     61.01 o
   0  37   3       21.92        0.00    143.28 o
   1  37   3      298.26      324.16     62.06 o
   2  37   3        1.76      218.98     70.62 o
   3  37   3       84.37        0.00     70.45 o
   4  37   3        0.86       91.43    196.95 o
  -4  38   3        0.09        0.00    183.20 o
  -3  38   3       20.21        0.00    160.67 o
  -2  38   3       31.29        0.00    148.58 o
  -1  38   3      164.94      155.87     61.01 o
   0  38   3      844.82      760.73     61.67 o
   1  38   3       83.84        0.00    151.73 o
   2  38   3      603.42      748.75     70.62 o
   3  38   3        0.00       91.54     77.46 o
  -4  39   3        8.77       85.03     71.94 o
  -3  39   3      162.93      153.94     66.92 o
  -2  39   3      278.80      389.48     68.35 o
  -1  39   3      781.46      745.44     67.75 o
   0  39   3      129.11        0.00    143.94 o
   1  39   3       28.72        0.00     62.06 o
   2  39   3      370.30      423.82     77.69 o
   3  39   3      258.83      450.82     77.46 o
  -4  40   3        2.06       91.60     71.94 o
  -3  40   3      185.06      327.97     66.92 o
  -2  40   3      247.26      352.37     67.75 o
  -1  40   3        4.36        0.00    155.87 o
   0  40   3       17.71        0.00    158.35 o
   1  40   3       54.45       20.71     62.06 o
   2  40   3      152.68       28.27    183.64 o
   3  40   3      211.74      302.90     84.53 o
  -4  41   3       39.11       71.94    189.71 o
  -3  41   3      195.64      113.80     73.66 o
  -2  41   3       35.53        0.00    155.87 o
  -1  41   3        0.33        0.00    155.87 o
   0  41   3       53.43        0.00    158.35 o
   1  41   3       25.23        0.00    158.63 o
   2  41   3       30.54        0.00    183.64 o
   3  41   3       25.45       14.08    190.16 o
  -4  42   3        5.26        0.00    198.44 o
  -3  42   3       34.07        0.00    167.41 o
  -2  42   3       39.26        0.00    162.66 o
  -1  42   3       18.06        0.00    149.08 o
   0  42   3        0.76        0.00    158.35 o
   1  42   3      169.57        0.00    166.47 o
   2  42   3       78.36        0.00    176.57 o
   3  42   3       53.87       63.39     84.53 o
  -3  43   3        0.21       13.31    179.33 o
  -2  43   3       18.96        0.00    162.66 o
  -1  43   3      240.47      304.95     67.75 o
   0  43   3        6.35       13.75    158.35 o
   1  43   3      118.74        0.00    173.43 o
   2  43   3        7.79        0.00    183.64 o
   3  43   3      113.22        0.00    204.29 o
  -3  44   3        3.72       73.05    185.96 o
  -2  44   3        5.92       61.01    162.66 o
  -1  44   3       15.68        0.00    162.66 o
   0  44   3      441.10      475.06     75.75 o
   1  44   3        0.27        0.00    184.41 o
   2  44   3      240.58       42.40    190.71 o
   3  44   3        0.62        0.00    221.35 o
  -3  45   3       32.72        0.00    199.27 o
  -2  45   3      182.48      243.93     74.54 o
  -1  45   3       57.92       54.44    163.32 o
   0  45   3      395.19      364.91     75.75 o
   1  45   3      369.38      368.83     78.02 o
   2  45   3       20.05      127.16    197.78 o
  -3  46   3      169.41      265.69     79.67 o
  -2  46   3       59.71        0.00    182.98 o
  -1  46   3      107.01      116.22     68.35 o
   0  46   3       17.17        0.00    179.00 o
   1  46   3       85.51        0.00    198.60 o
   2  46   3       82.55      239.68     84.59 o
  -3  47   3       14.05        0.00    199.27 o
  -2  47   3      118.73      189.77     81.33 o
  -1  47   3      145.61      191.43     75.20 o
   0  47   3        1.49       61.95    165.25 o
   1  47   3       37.70        0.00    191.48 o
   2  47   3      310.83      347.13     85.03 o
  -3  48   3        4.23      112.91     79.67 o
  -2  48   3        1.09      121.97    182.98 o
  -1  48   3      121.80        0.00    191.43 o
   0  48   3        6.74        6.90     75.75 o
   1  48   3       67.49        0.00    198.60 o
   2  48   3        1.13        0.00    215.83 o
  -2  49   3        5.20        0.00    190.54 o
  -1  49   3       81.36      129.92    191.43 o
   0  49   3       46.95        0.00    185.90 o
   1  49   3        8.66        0.00    198.60 o
   2  49   3       17.10        0.00    223.23 o
  -2  50   3        6.50        0.00    198.38 o
  -1  50   3       75.74       61.56    198.27 o
   0  50   3       37.24       68.85    199.65 o
   1  50   3        0.05      113.46    205.67 o
  -2  51   3      104.99      321.34     82.05 o
  -1  51   3       12.12        0.00    205.12 o
   0  51   3       17.91      124.62    200.81 o
   1  51   3       38.84        0.00    226.98 o
  -1  52   3       29.00      170.94     82.05 o
   0  52   3       63.28        0.00    219.25 o
   1  52   3       66.05        0.00    241.17 o
   0  53   3      152.21      134.50     92.04 o
  -6   0   4       72.88       49.69    173.98 o
  -5   0   4      250.52      267.18     62.12 o
  -4   0   4      279.01      327.91     49.47 o
  -3   0   4      937.61      884.19     42.96 o
  -2   0   4     2472.43     2761.02     86.08 o
  -1   0   4     5282.83     4618.24    128.98 o
   0   0   4      763.57      809.49     31.14 o
   1   0   4     2975.63     2924.40     93.04 o
   2   0   4     2053.82     1945.51     64.60 o
   3   0   4     2916.07     2465.02     67.36 o
   4   0   4       29.52        0.00    141.51 o
   5   0   4      110.93       58.20     71.12 o
  -6   1   4        0.44        0.00     68.35 o
  -5   1   4        0.58        0.00    142.89 o
  -4   1   4      197.39        0.00    122.85 o
  -3   1   4        7.76      103.19     36.44 o
  -2   1   4    14077.88    12958.66    224.55 o
  -1   1   4      152.00      202.63     24.57 o
   0   1   4     1680.33     1618.92     49.80 o
   1   1   4       36.22        0.00     71.61 o
   2   1   4      349.45      399.64     42.85 o
   3   1   4     2552.24     2354.20     68.63 o
   4   1   4        0.30        0.00    140.19 o
   5   1   4        3.36        0.00    173.65 o
  -6   2   4       24.21        6.24    173.98 o
  -5   2   4       16.47       73.71    128.98 o
  -4   2   4       21.39        0.00     43.01 o
  -3   2   4      811.28      817.05     42.07 o
  -2   2   4     1291.56     1381.78     42.07 o
  -1   2   4     4119.83     3940.71     84.26 o
   0   2   4      436.10      399.20     24.57 o
   1   2   4      525.14      587.92     31.97 o
   2   2   4      175.05      184.36     42.57 o
   3   2   4      759.89      816.78     54.88 o
   4   2   4      637.50      649.81     66.31 o
   5   2   4       38.86       37.66     69.02 o
  -6   3   4        2.45       18.94     69.46 o
  -5   3   4      206.79      202.69     55.27 o
  -4   3   4      150.92       48.64    115.51 o
  -3   3   4      249.50      212.74     36.44 o
  -2   3   4     3533.93     3256.17     90.11 o
  -1   3   4      414.87      444.58     30.04 o
   0   3   4      180.08      156.20     24.02 o
   1   3   4     2425.15     2503.11     80.94 o
   2   3   4       27.81       27.94     41.85 o
   3   3   4      293.78      355.19     54.66 o
   4   3   4       17.92      151.06     59.08 o
   5   3   4      175.89        0.00    166.58 o
  -6   4   4        5.33        0.00    183.09 o
  -5   4   4        4.87        0.00    133.73 o
  -4   4   4       14.79       85.08    109.38 o
  -3   4   4      408.49      382.91     36.44 o
  -2   4   4     1500.46     1349.76     42.35 o
  -1   4   4       47.48       90.11     24.02 o
   0   4   4       38.63        6.02     60.18 o
   1   4   4      395.69      477.43     30.59 o
   2   4   4      142.12       27.11     94.86 o
   3   4   4      110.17       61.84     48.09 o
   4   4   4      754.45      723.13     63.44 o
   5   4   4        4.37      104.91    166.58 o
  -6   5   4       28.26        0.00    183.09 o
  -5   5   4      122.11      117.38     55.60 o
  -4   5   4      739.03      784.09     48.64 o
  -3   5   4       11.80       48.64     85.08 o
  -2   5   4      320.86      309.97     30.37 o
  -1   5   4     4363.98     4409.70    126.16 o
   0   5   4     3080.46     2817.61     72.11 o
   1   5   4     1982.39     1928.78     60.07 o
   2   5   4     1516.27     1418.66     52.07 o
   3   5   4       83.74       13.69    116.17 o
   4   5   4       37.85        0.00    144.27 o
   5   5   4       96.92       48.15    162.44 o
  -6   6   4       35.13      145.21    176.79 o
  -5   6   4        9.35        0.00    143.67 o
  -4   6   4       16.49       79.01     48.64 o
  -3   6   4     1337.76     1154.80     42.57 o
  -2   6   4       26.91       54.16     30.09 o
  -1   6   4    11839.56    10388.96    184.47 o
   0   6   4      730.41      767.86     29.54 o
   1   6   4      157.33      230.35     29.54 o
   2   6   4     1502.33     1514.40     54.50 o
   3   6   4       30.15        0.00     46.82 o
   4   6   4      186.29        0.00    138.97 o
   5   6   4       55.17        0.00    161.22 o
  -6   7   4        3.69        6.24     74.98 o
  -5   7   4       87.56        0.00    143.67 o
  -4   7   4      105.14        0.00    117.38 o
  -3   7   4       97.95        0.00     96.29 o
  -2   7   4     1853.63     1732.61     47.82 o
  -1   7   4     5093.58     4731.87    131.46 o
   0   7   4     4948.75     4420.96    130.91 o
   1   7   4     2290.27     2173.65     64.99 o
   2   7   4     1085.08     1193.17     47.26 o
   3   7   4      930.64      984.68     48.31 o
   4   7   4       89.11        0.00    123.95 o
   5   7   4       57.02       88.89    160.01 o
  -6   8   4       38.17       81.22     74.98 o
  -5   8   4       20.49        0.00    143.67 o
  -4   8   4      226.22      315.33     49.47 o
  -3   8   4     1289.22     1183.78     48.59 o
  -2   8   4       93.52        0.00     77.69 o
  -1   8   4       66.00      119.48     23.91 o
   0   8   4      770.75      716.95     29.87 o
   1   8   4     1534.52     1486.35     47.76 o
   2   8   4     1833.64     1599.82     47.76 o
   3   8   4       18.40       73.10     42.63 o
   4   8   4       18.68        0.00    130.03 o
   5   8   4        3.45       29.54    159.57 o
  -6   9   4      101.64       87.46    181.16 o
  -5   9   4       15.70        0.00    143.67 o
  -4   9   4      109.12       92.76     49.47 o
  -3   9   4      174.81      184.14     36.83 o
  -2   9   4      884.46      910.64     36.44 o
  -1   9   4       13.08       47.82     59.74 o
   0   9   4      712.24      716.34     29.87 o
   1   9   4      559.21      588.36     36.39 o
   2   9   4      231.26      214.78     37.88 o
   3   9   4       89.56        0.00    118.05 o
   4   9   4        2.15        0.00    131.02 o
   5   9   4       11.99        0.00    153.44 o
  -6  10   4       39.46        0.00    174.92 o
  -5  10   4       99.36      142.18     55.66 o
  -4  10   4       44.02       92.04     42.96 o
  -3  10   4       85.26       42.96     92.04 o
  -2  10   4       50.69       67.53     30.70 o
  -1  10   4      759.25      705.13     30.64 o
   0  10   4     1399.99     1311.49     36.61 o
   1  10   4      481.43      440.72     31.03 o
   2  10   4        2.97        0.00     97.51 o
   3  10   4      116.48      150.68     50.24 o
   4  10   4       69.82       42.90    128.76 o
   5  10   4       36.18      101.21     65.48 o
  -6  11   4       51.56      127.99     76.80 o
  -5  11   4       25.23        0.00    148.36 o
  -4  11   4       87.89        0.00     49.09 o
  -3  11   4       51.28        0.00     92.04 o
  -2  11   4      671.25      590.12     36.88 o
  -1  11   4      393.55      380.15     30.64 o
   0  11   4      102.89       79.73     30.64 o
   1  11   4      136.46       18.88     81.88 o
   2  11   4       96.22       53.78     94.14 o
   3  11   4      210.78      231.01     57.75 o
   4  11   4      150.50      172.32     57.42 o
   5  11   4       12.87        0.00    161.61 o
  -6  12   4        2.23        0.00    179.17 o
  -5  12   4        5.83        0.00    148.36 o
  -4  12   4       63.43      147.31     49.09 o
  -3  12   4      279.80      214.78     42.96 o
  -2  12   4        1.78       49.03     30.64 o
  -1  12   4     1628.73     1398.01     49.03 o
   0  12   4      671.80      564.89     31.03 o
   1  12   4      526.81      572.12     38.98 o
   2  12   4      371.74      374.96     47.70 o
   3  12   4      217.21      157.41     57.26 o
   4  12   4       77.27      196.23     58.86 o
   5  12   4        1.75        0.00    165.53 o
  -6  13   4       49.20        0.00    183.64 o
  -5  13   4      262.62       88.01    157.14 o
  -4  13   4      213.14      270.05     49.09 o
  -3  13   4       10.09       36.83     36.83 o
  -2  13   4      748.86      692.88     36.77 o
  -1  13   4       32.91        0.00     73.60 o
   0  13   4     1901.77     1883.84     56.70 o
   1  13   4     3601.33     3556.26    104.02 o
   2  13   4        2.94        0.00    102.86 o
   3  13   4      444.91      422.39     57.26 o
   4  13   4      129.58      108.22    148.80 o
   5  13   4       27.08        0.00    174.70 o
  -6  14   4        1.19       69.68     75.97 o
  -5  14   4      195.52       50.30    157.14 o
  -4  14   4      123.49       62.83    125.72 o
  -3  14   4     1053.24     1016.82     49.91 o
  -2  14   4      113.82      112.03     37.32 o
  -1  14   4     2342.77     2267.02     56.21 o
   0  14   4     1483.90     1475.20     44.50 o
   1  14   4     1317.46     1463.11     45.94 o
   2  14   4      422.23      363.53     48.04 o
   3  14   4      621.65      557.05     56.43 o
   4  14   4       71.52      116.28    150.46 o
   5  14   4      113.97        0.00    184.19 o
  -6  15   4      100.26        0.00    196.34 o
  -5  15   4        6.52       18.83     62.83 o
  -4  15   4      418.78      458.83     56.54 o
  -3  15   4      270.84      244.87     43.95 o
  -2  15   4      971.39      960.72     43.95 o
  -1  15   4      259.38      241.62     31.80 o
   0  15   4     3349.29     3122.12     95.35 o
   1  15   4      125.57        0.00     92.26 o
   2  15   4      739.62      736.88     48.20 o
   3  15   4       20.60        0.00    132.02 o
   4  15   4        0.14        0.00    154.65 o
   5  15   4       10.77        0.00    183.14 o
  -6  16   4       18.92        0.00    196.34 o
  -5  16   4        3.82        0.00    157.14 o
  -4  16   4       39.96        0.00    125.72 o
  -3  16   4      172.00      219.75     43.95 o
  -2  16   4      149.85      163.27     37.66 o
  -1  16   4      209.52       63.61     82.65 o
   0  16   4        6.83        0.00     78.73 o
   1  16   4      749.71      692.60     40.36 o
   2  16   4     1029.38     1061.15     55.10 o
   3  16   4       47.25        0.00    138.59 o
   4  16   4        5.48        0.00    162.27 o
   5  16   4      146.46      152.45    185.57 o
  -6  17   4        6.95       56.54    188.55 o
  -5  17   4       58.04      157.14     62.83 o
  -4  17   4        0.62       12.59    132.18 o
  -3  17   4       49.50       50.24     43.95 o
  -2  17   4      693.87      634.18     43.95 o
  -1  17   4      313.51      368.83     31.80 o
   0  17   4       22.02        0.00     79.12 o
   1  17   4       14.91        0.00     88.23 o
   2  17   4     1301.28      999.15     55.10 o
   3  17   4        0.87       48.53     55.43 o
   4  17   4       11.32       50.02    164.37 o
   5  17   4       18.40        0.00    194.13 o
  -5  18   4       35.38        0.00    157.14 o
  -4  18   4      148.30      151.06     50.35 o
  -3  18   4       36.10        0.00    106.73 o
  -2  18   4      194.51      259.95     38.04 o
  -1  18   4       15.22       76.97     32.08 o
   0  18   4      280.25      342.77     32.96 o
   1  18   4       26.47        6.79     40.86 o
   2  18   4      840.23      847.53     55.10 o
   3  18   4        6.27        0.00    131.68 o
   4  18   4        0.25        0.00    164.81 o
   5  18   4        4.09      123.07     75.20 o
  -5  19   4        1.41        0.00    150.84 o
  -4  19   4       49.69      106.73     50.24 o
  -3  19   4      878.60      916.77     50.24 o
  -2  19   4     2160.20     2333.66     69.96 o
  -1  19   4     1929.25     1810.96     51.57 o
   0  19   4      761.80      935.98     46.16 o
   1  19   4      380.00      395.11     40.86 o
   2  19   4     1503.82     1516.45     62.06 o
   3  19   4      214.09      173.26     55.43 o
   4  19   4      270.30        0.00    186.51 o
   5  19   4       50.66       89.72     82.82 o
  -5  20   4       43.55      100.99    164.15 o
  -4  20   4       67.17      106.73     50.24 o
  -3  20   4      325.94      310.41     50.69 o
  -2  20   4      284.02      315.77     45.11 o
  -1  20   4     1723.93     1643.38     51.57 o
   0  20   4      388.98      329.57     39.53 o
   1  20   4      396.62      456.40     47.70 o
   2  20   4      885.58      745.11     54.66 o
   3  20   4       29.65       62.39     55.43 o
   4  20   4       21.64        0.00    179.56 o
  -5  21   4      145.35        0.00    165.86 o
  -4  21   4      261.27      292.69     57.26 o
  -3  21   4      146.46        0.00    120.92 o
  -2  21   4      156.50      167.57     38.65 o
  -1  21   4       81.82       78.18     39.09 o
   0  21   4     2163.18     1975.27     59.85 o
   1  21   4      946.03      855.48     47.93 o
   2  21   4        9.25       41.02     47.87 o
   3  21   4       63.21       76.25    145.60 o
   4  21   4      114.92      216.44     72.16 o
  -5  22   4       24.86        6.40    172.27 o
  -4  22   4        0.52        0.00     57.26 o
  -3  22   4     1252.78     1266.27     57.26 o
  -2  22   4       16.89        0.00    103.14 o
  -1  22   4     1081.82     1146.90     46.16 o
   0  22   4      426.80      473.95     40.03 o
   1  22   4      720.30      657.15     47.93 o
   2  22   4        7.40        0.00    116.22 o
   3  22   4      705.04      639.93     62.61 o
   4  22   4      261.90      238.08     72.16 o
  -5  23   4       29.42        0.00    191.37 o
  -4  23   4       67.38      152.72     57.26 o
  -3  23   4       16.83        0.00    115.67 o
  -2  23   4      263.07      225.55     45.11 o
  -1  23   4       30.33       52.73     98.89 o
   0  23   4      185.76       20.43    102.20 o
   1  23   4      282.02      343.93     48.15 o
   2  23   4       70.10       41.02    123.02 o
   3  23   4      129.68      215.11     62.45 o
   4  23   4       13.24       71.61     71.61 o
  -5  24   4        8.00        0.00    165.86 o
  -4  24   4       16.00       95.46    139.97 o
  -3  24   4      150.83      134.94     51.40 o
  -2  24   4        0.95        0.00    109.54 o
  -1  24   4       20.53        6.63     39.92 o
   0  24   4      738.73      660.74     47.70 o
   1  24   4      189.04        0.00    116.94 o
   2  24   4       39.24        0.00    129.86 o
   3  24   4       94.69        0.00    152.67 o
   4  24   4      187.58       21.48    186.13 o
  -5  25   4      106.18        0.00    184.52 o
  -4  25   4       37.31        0.00    139.97 o
  -3  25   4      103.60       38.65     51.57 o
  -2  25   4       76.53        0.00    103.14 o
  -1  25   4       39.50        0.00    106.78 o
   0  25   4      238.71      258.84     47.70 o
   1  25   4      700.14      625.90     48.15 o
   2  25   4      765.78      676.75     61.51 o
   3  25   4       79.35      111.03    152.67 o
   4  25   4       62.06       93.04    193.30 o
  -5  26   4       11.91       25.45    178.17 o
  -4  26   4       46.99        0.00    146.37 o
  -3  26   4      105.82      161.11     51.57 o
  -2  26   4       42.66       65.04     45.50 o
  -1  26   4      931.52      947.91     53.39 o
   0  26   4      110.46      102.20     40.86 o
   1  26   4       38.46        0.00    123.79 o
   2  26   4     1097.85     1130.06     68.47 o
   3  26   4      504.66      825.78     69.40 o
   4  26   4        5.26        0.00    186.13 o
  -5  27   4       36.16        0.00    178.17 o
  -4  27   4       46.94      152.72     57.26 o
  -3  27   4      213.37      195.07     58.53 o
  -2  27   4     1796.50     1944.57     65.26 o
  -1  27   4     1500.56     1602.14     60.07 o
   0  27   4        8.13        0.00    109.54 o
   1  27   4      123.83        0.00    123.79 o
   2  27   4     1610.45     1627.15     75.53 o
   3  27   4      838.92      686.97     69.40 o
   4  27   4      117.01        0.00    193.30 o
  -5  28   4      111.22      222.73     76.36 o
  -4  28   4       54.13        0.00    153.38 o
  -3  28   4      132.35      202.30     58.75 o
  -2  28   4       12.78        6.57     52.56 o
  -1  28   4      493.34      420.56     53.39 o
   0  28   4      592.66      573.78     54.66 o
   1  28   4     1034.51      908.21     61.95 o
   2  28   4      385.98      434.53     62.06 o
   3  28   4       36.80      222.07     69.40 o
   4  28   4       43.47      120.03     77.69 o
  -5  29   4      104.21      103.08     77.30 o
  -4  29   4       82.16       77.30    161.06 o
  -3  29   4        2.42       65.26    130.53 o
  -2  29   4      257.78      263.87     52.78 o
  -1  29   4      110.95       20.04    120.15 o
   0  29   4     1217.61     1188.53     61.45 o
   1  29   4      188.24       75.04    150.13 o
   2  29   4       13.45        0.00     55.16 o
   3  29   4        1.98        0.00    166.52 o
   4  29   4       49.59       63.44    190.38 o
  -5  30   4        9.45        6.46    193.25 o
  -4  30   4       40.80        0.00    162.66 o
  -3  30   4       11.71        6.52     58.75 o
  -2  30   4        9.79        0.00     53.39 o
  -1  30   4      806.51      805.18     60.40 o
   0  30   4      261.94      157.08     54.66 o
   1  30   4      577.21      484.45     54.61 o
   2  30   4       11.87        0.00    144.83 o
   3  30   4      209.47      235.93     69.40 o
   4  30   4       53.97        0.00    203.96 o
  -5  31   4       35.26       83.76    186.79 o
  -4  31   4       19.37       78.07     65.04 o
  -3  31   4        7.49        0.00    143.56 o
  -2  31   4       90.50        0.00    126.83 o
  -1  31   4        6.03        0.00    119.92 o
   0  31   4       28.87        0.00    136.60 o
   1  31   4      672.25      709.66     61.40 o
   2  31   4      569.00      510.40     62.06 o
   3  31   4        0.32      104.08     69.40 o
   4  31   4       52.96       42.18    211.03 o
  -5  32   4        0.60        0.00    193.25 o
  -4  32   4       98.17      175.69     65.04 o
  -3  32   4       72.20       78.29    143.56 o
  -2  32   4        3.59        0.00    133.51 o
  -1  32   4      381.50      408.31     53.56 o
   0  32   4     1274.33     1359.31     61.45 o
   1  32   4       60.31       81.88    156.92 o
   2  32   4        3.31       27.61    151.73 o
   3  32   4        4.57      104.08    166.52 o
   4  32   4       47.80        0.00    204.07 o
  -4  33   4      144.10      143.56     71.78 o
  -3  33   4        6.85       58.75     58.75 o
  -2  33   4       39.07        0.00    140.91 o
  -1  33   4       26.45        0.00    127.16 o
   0  33   4      501.86      423.49     61.45 o
   1  33   4     1741.68     1385.20     75.04 o
   2  33   4       11.15        0.00    158.63 o
   3  33   4       60.50       90.22    173.48 o
   4  33   4        5.40       49.36    204.57 o
  -4  34   4      165.40      221.85     71.78 o
  -3  34   4      329.68      345.86     65.26 o
  -2  34   4       79.65      146.59     59.96 o
  -1  34   4      284.60        0.00    148.03 o
   0  34   4       33.32       27.33     54.66 o
   1  34   4      316.09       81.88    163.76 o
   2  34   4      234.35      200.04     68.96 o
   3  34   4        5.95       35.17    189.94 o
  -4  35   4       65.30       84.81    182.70 o
  -3  35   4       64.04      130.97    163.76 o
  -2  35   4     1555.33     1773.80     73.66 o
  -1  35   4      103.70       68.30    136.60 o
   0  35   4      663.10      655.17     60.79 o
   1  35   4       49.72       34.12    150.13 o
   2  35   4      196.31       55.16    179.33 o
   3  35   4      280.41      337.63     77.35 o
  -4  36   4        0.29      123.95    182.70 o
  -3  36   4      205.94      364.74     65.15 o
  -2  36   4       29.05        0.00    153.94 o
  -1  36   4      324.52      450.82     61.45 o
   0  36   4       16.46       74.54    135.55 o
   1  36   4       96.92       75.04     61.40 o
   2  36   4      279.34      117.27    172.43 o
   3  36   4       34.67      162.49     77.69 o
  -4  37   4       30.41        0.00    196.73 o
  -3  37   4       75.97       78.51    157.03 o
  -2  37   4      144.32        0.00    147.26 o
  -1  37   4       28.37       54.66     54.66 o
   0  37   4      438.07      406.59     61.01 o
   1  37   4      149.40        0.00    150.79 o
   2  37   4       10.41        0.00    179.33 o
   3  37   4        0.36        0.00    197.78 o
  -4  38   4       23.92       71.94    189.71 o
  -3  38   4       26.06        0.00    163.54 o
  -2  38   4       33.41       66.92    153.94 o
  -1  38   4       17.92        0.00    143.45 o
   0  38   4      117.34       47.43    149.08 o
   1  38   4        7.87        0.00    158.41 o
   2  38   4      291.29      310.41     68.96 o
   3  38   4      232.17       35.34    197.78 o
  -4  39   4       22.76       85.03    189.71 o
  -3  39   4       35.24        0.00    170.11 o
  -2  39   4      156.36       20.10    153.94 o
  -1  39   4        7.41        6.85    150.35 o
   0  39   4       10.54       33.90    149.08 o
   1  39   4       19.10        0.00    151.45 o
   2  39   4       38.04        0.00    179.83 o
   3  39   4       50.01      148.36     84.75 o
  -4  40   4        0.52        0.00     78.51 o
  -3  40   4       96.47        0.00    191.81 o
  -2  40   4        0.36       73.66    147.26 o
  -1  40   4      410.47      318.47     67.75 o
   0  40   4      174.51      277.84     61.01 o
   1  40   4        1.09        0.00     68.85 o
   2  40   4       73.84        0.00    187.28 o
   3  40   4        1.16      233.11     77.69 o
  -3  41   4        6.48       46.32     72.77 o
  -2  41   4        7.77      140.57     66.92 o
  -1  41   4       12.49        0.00    176.19 o
   0  41   4      183.07      162.66     67.75 o
   1  41   4      556.32      612.76     75.75 o
   2  41   4        0.37        0.00    191.32 o
   3  41   4       33.82        0.00    205.51 o
  -3  42   4       75.22        0.00    191.81 o
  -2  42   4        1.10       66.97     66.97 o
  -1  42   4      164.60       13.53    176.19 o
   0  42   4       63.16       81.33    162.66 o
   1  42   4      189.25       13.75     75.75 o
   2  42   4      289.78      361.71     85.08 o
  -3  43   4       11.29        0.00    191.81 o
  -2  43   4      319.31      496.54     72.83 o
  -1  43   4      214.62      264.31     67.75 o
   0  43   4       70.06       94.86    169.40 o
   1  43   4       16.51        0.00    185.90 o
   2  43   4      207.23       78.02    212.79 o
  -3  44   4       12.16        0.00    200.81 o
  -2  44   4        0.48        0.00    179.33 o
  -1  44   4       18.40       67.75    176.19 o
   0  44   4        4.22       47.65    163.32 o
   1  44   4      123.60      247.85     75.75 o
   2  44   4        6.48       78.02    205.67 o
  -3  45   4       12.31       60.24    207.55 o
  -2  45   4        4.60        0.00    185.96 o
  -1  45   4      128.99        0.00    189.77 o
   0  45   4       18.73        0.00    177.84 o
   1  45   4       17.80        6.90    179.00 o
   2  45   4        8.07        0.00    205.67 o
  -3  46   4        4.62       79.67    199.27 o
  -2  46   4        6.17       73.05     73.05 o
  -1  46   4        4.12       88.12    182.98 o
   0  46   4        3.85        0.00    177.79 o
   1  46   4        3.09       55.10     75.75 o
   2  46   4       98.47        0.00    205.67 o
  -2  47   4       19.08        0.00     79.67 o
  -1  47   4       25.67      169.40     74.54 o
   0  47   4        9.94       54.72    177.79 o
   1  47   4       63.90       68.85     82.60 o
  -2  48   4        2.87        0.00    192.59 o
  -1  48   4      214.97      332.06     81.33 o
   0  48   4      109.89        0.00    198.27 o
   1  48   4        9.73        0.00    206.55 o
  -2  49   4       16.99      132.84     79.67 o
  -1  49   4       21.62        0.00    204.18 o
   0  49   4      266.32        0.00    205.12 o
   1  49   4       94.08        0.00    220.91 o
  -1  50   4        1.66        0.00    205.23 o
   0  50   4        0.22        0.00    205.12 o
  -6   1   5        0.69       43.51    173.98 o
  -5   1   5      103.47      223.67     62.12 o
  -4   1   5      417.79      447.40     55.93 o
  -3   1   5       91.00      110.54     36.83 o
  -2   1   5        5.24        0.00     85.97 o
  -1   1   5       78.81       79.84     30.70 o
   0   1   5      993.60      996.99     37.16 o
   1   1   5      112.71      130.14     39.04 o
   2   1   5      317.52      341.99     48.86 o
   3   1   5       98.76      225.55     56.37 o
   4   1   5       99.97        0.00    171.11 o
   5   1   5       29.57        0.00    200.26 o
  -6   2   5        0.19        0.00    186.40 o
  -5   2   5      135.07       74.54     62.12 o
  -4   2   5      151.57       74.54    130.47 o
  -3   2   5      214.15      202.63     42.96 o
  -2   2   5      913.47      804.35     42.96 o
  -1   2   5     1026.27      983.91     36.88 o
   0   2   5       32.50        6.13     73.71 o
   1   2   5       26.00       38.32     38.32 o
   2   2   5      138.76      130.47     48.09 o
   3   2   5      177.51      218.59     56.43 o
   4   2   5      200.94      123.68    171.77 o
   5   2   5       85.98        0.00    206.00 o
  -6   3   5       19.15        0.00    191.70 o
  -5   3   5        1.43       37.27     62.12 o
  -4   3   5       16.02       99.44    118.05 o
  -3   3   5      187.85      214.06     42.79 o
  -2   3   5     2178.84     1936.24     60.68 o
  -1   3   5        1.57        0.00     78.90 o
   0   3   5     2168.01     2081.89     67.53 o
   1   3   5      195.99      199.27     37.38 o
   2   3   5      224.41      189.71     47.43 o
   3   3   5       64.32       14.25    142.56 o
   4   3   5        7.11       82.43    158.02 o
   5   3   5        1.97        0.00    203.57 o
  -6   4   5        4.76        0.00    198.11 o
  -5   4   5        6.39        0.00    142.89 o
  -4   4   5      159.32        0.00    128.98 o
  -3   4   5      509.24      540.93     42.57 o
  -2   4   5       90.32      144.16     36.05 o
  -1   4   5      570.10      438.56     36.05 o
   0   4   5       41.15        6.02     78.24 o
   1   4   5     4691.01     4669.15    117.66 o
   2   4   5      480.99      422.99     45.55 o
   3   4   5        4.51        0.00    151.51 o
   4   4   5      119.71       54.77    164.26 o
  -6   5   5        6.62       12.75    191.70 o
  -5   5   5        1.42        0.00    149.85 o
  -4   5   5       78.68       85.97    116.67 o
  -3   5   5        7.57       60.79     97.23 o
  -2   5   5      264.92      296.61     36.33 o
  -1   5   5       69.25       66.09     30.04 o
   0   5   5      186.61      162.44     30.09 o
   1   5   5       74.90       36.05     84.15 o
   2   5   5      127.33      144.83     44.06 o
   3   5   5       32.59       57.42    143.56 o
   4   5   5        0.34      148.97     60.96 o
  -6   6   5        1.10        0.00    185.30 o
  -5   6   5        1.79        0.00     63.11 o
  -4   6   5       50.82        0.00    115.51 o
  -3   6   5       11.93       85.08     36.44 o
  -2   6   5       13.04        0.00     85.08 o
  -1   6   5      393.84      345.03     36.33 o
   0   6   5       27.50       48.04     30.04 o
   1   6   5      298.43      276.73     36.11 o
   2   6   5      104.92        0.00    105.84 o
   3   6   5      505.49      642.30     64.21 o
   4   6   5      189.26      161.00     67.08 o
  -6   7   5        6.50        0.00    195.73 o
  -5   7   5       14.22        0.00    156.14 o
  -4   7   5       26.51       74.15    117.38 o
  -3   7   5       66.84       54.72     36.44 o
  -2   7   5      324.33      316.04     36.44 o
  -1   7   5      409.22      405.54     36.33 o
   0   7   5      480.19      444.58     36.05 o
   1   7   5      890.60      835.05     42.07 o
   2   7   5        2.36       66.09     96.13 o
   3   7   5       36.38        0.00    138.86 o
   4   7   5      110.37        0.00    159.13 o
  -6   8   5       12.12        0.00    195.73 o
  -5   8   5        4.19        0.00    156.14 o
  -4   8   5        4.06        0.00    124.95 o
  -3   8   5       44.33        0.00    103.30 o
  -2   8   5       74.86      115.51     36.44 o
  -1   8   5      250.48      233.00     29.87 o
   0   8   5      332.64      303.45     35.72 o
   1   8   5      218.63      283.52     35.45 o
   2   8   5      120.33      112.36     41.41 o
   3   8   5       31.69        0.00    127.65 o
   4   8   5       18.78       37.71    150.79 o
  -6   9   5        0.38       37.88     75.75 o
  -5   9   5       78.99      124.95    156.14 o
  -4   9   5      127.33        0.00    131.19 o
  -3   9   5       13.06        0.00    105.02 o
  -2   9   5      274.78      258.73     36.11 o
  -1   9   5        5.29        5.96     29.87 o
   0   9   5     2397.46     2037.33     53.78 o
   1   9   5     1091.97      898.49     41.63 o
   2   9   5       44.29        5.96    101.15 o
   3   9   5       52.48       11.82    118.32 o
   4   9   5        0.93        0.00    142.67 o
  -6  10   5       15.60       74.98     74.98 o
  -5  10   5       99.28      193.63     62.45 o
  -4  10   5        4.19        0.00    124.95 o
  -3  10   5      234.12      241.12     43.29 o
  -2  10   5      219.66      212.46     36.44 o
  -1  10   5     2133.65     2001.50     71.67 o
   0  10   5     1049.19      955.92     41.80 o
   1  10   5      223.99      238.80     35.83 o
   2  10   5       94.75       53.72    101.48 o
   3  10   5       63.20       31.03     49.64 o
   4  10   5       94.54       53.61    148.86 o
  -5  11   5       28.75       18.72     62.45 o
  -4  11   5       79.53      118.65     49.97 o
  -3  11   5      217.89        0.00    110.48 o
  -2  11   5      925.97     1006.49     42.96 o
  -1  11   5        0.56       30.37     78.90 o
   0  11   5       24.46        0.00     85.14 o
   1  11   5        6.66       54.61     36.39 o
   2  11   5      235.94      349.94     42.96 o
   3  11   5      291.87      234.22     60.24 o
   4  11   5       10.27        0.00    153.16 o
  -5  12   5        4.80      112.42     62.45 o
  -4  12   5       47.30       98.94    129.81 o
  -3  12   5      546.94      576.87     49.09 o
  -2  12   5       56.81       24.57     92.04 o
  -1  12   5      258.40      239.35     36.83 o
   0  12   5      281.53      251.39     36.77 o
   1  12   5     1630.58     1379.63     49.03 o
   2  12   5      686.14      608.34     49.64 o
   3  12   5       84.41        0.00    143.50 o
   4  12   5       20.06        0.00    162.33 o
  -5  13   5       18.49        0.00    158.52 o
  -4  13   5       21.57        0.00    129.81 o
  -3  13   5      178.64      251.61     42.96 o
  -2  13   5      218.94      263.92     36.83 o
  -1  13   5      108.43      171.66     36.77 o
   0  13   5      884.84      870.72     42.90 o
   1  13   5       52.18       31.03     93.09 o
   2  13   5      506.13      390.09     52.01 o
   3  13   5       69.82        0.00    130.53 o
   4  13   5        0.24       77.13    175.30 o
  -5  14   5       17.00       70.40     63.99 o
  -4  14   5        5.58       56.04    130.80 o
  -3  14   5      104.19       79.78    110.48 o
  -2  14   5       56.44       24.57     36.83 o
  -1  14   5      310.75      294.34     36.77 o
   0  14   5       96.41      134.89     36.77 o
   1  14   5      119.97      176.41     37.82 o
   2  14   5      335.56      234.05     52.01 o
   3  14   5        0.46        0.00    144.72 o
   4  14   5       11.82        0.00    171.05 o
  -5  15   5       13.34       94.97    152.00 o
  -4  15   5       11.30        0.00    131.96 o
  -3  15   5      326.45       80.94    124.56 o
  -2  15   5      310.49      305.66     43.67 o
  -1  15   5      274.27      323.55     37.32 o
   0  15   5      176.60      192.92     37.32 o
   1  15   5      113.51      120.81     38.15 o
   2  15   5       20.18       19.77     52.73 o
   3  15   5       85.87       89.56    144.72 o
   4  15   5      137.00      114.84    179.39 o
  -5  16   5        6.90        0.00    152.00 o
  -4  16   5      129.03      201.14     56.54 o
  -3  16   5      124.86        0.00    125.72 o
  -2  16   5       45.28       68.47     99.55 o
  -1  16   5     1101.09     1099.14     49.97 o
   0  16   5       41.41      108.11     38.15 o
   1  16   5       95.14      209.81     38.15 o
   2  16   5      515.63      477.43     53.78 o
   3  16   5       38.40      117.16     55.16 o
   4  16   5       39.41      129.86     79.34 o
  -5  17   5       95.07      177.29     69.68 o
  -4  17   5      241.31      333.10     56.54 o
  -3  17   5       31.21        0.00    113.13 o
  -2  17   5      387.53      351.66     43.95 o
  -1  17   5       88.97      144.44     37.66 o
   0  17   5     2143.13     1983.94     57.20 o
   1  17   5      855.78      793.86     45.94 o
   2  17   5     1078.24     1045.03     61.07 o
   3  17   5        7.40        0.00    156.59 o
   4  17   5      171.95      173.15     79.34 o
  -5  18   5      107.36      182.26     69.13 o
  -4  18   5       23.64       50.30    138.26 o
  -3  18   5       46.51       31.47    119.59 o
  -2  18   5       10.66       62.78    106.73 o
  -1  18   5     2514.22     2360.99     69.07 o
   0  18   5      107.09      114.46     38.15 o
   1  18   5      479.89      395.50     46.16 o
   2  18   5      238.40      320.18     54.50 o
   3  18   5       99.73      204.29     61.29 o
   4  18   5      159.64      271.93     78.73 o
  -5  19   5        9.50        0.00    169.67 o
  -4  19   5       24.07        0.00    144.55 o
  -3  19   5        6.75       69.24     50.35 o
  -2  19   5      715.18      766.09     50.24 o
  -1  19   5       23.41       44.39     95.13 o
   0  19   5      546.89      596.69     44.89 o
   1  19   5       23.15        0.00     46.16 o
   2  19   5      210.12       68.13    136.21 o
   3  19   5       65.55       54.50    149.79 o
   4  19   5        0.45        0.00    186.13 o
  -5  20   5        1.70      131.96     69.13 o
  -4  20   5       17.87        0.00    150.84 o
  -3  20   5      472.67      527.46     56.54 o
  -2  20   5       37.07       81.61    113.02 o
  -1  20   5        5.64       25.45     38.15 o
   0  20   5      143.58      128.87     38.65 o
   1  20   5      309.06      336.14     46.16 o
   2  20   5      926.31     1081.31     61.62 o
   3  20   5        0.72       20.43    149.79 o
   4  20   5       63.79        0.00    207.60 o
  -5  21   5       28.95        0.00    176.74 o
  -4  21   5       12.97       75.42    138.26 o
  -3  21   5       43.61        0.00    125.61 o
  -2  21   5      177.85      119.81     44.17 o
  -1  21   5        0.39       57.75    102.64 o
   0  21   5      106.94      141.79     38.65 o
   1  21   5      674.27      545.35     53.23 o
   2  21   5       40.94        0.00    137.92 o
   3  21   5      156.12      136.16     61.29 o
   4  21   5        0.42        0.00    193.30 o
  -5  22   5       16.62        0.00    178.34 o
  -4  22   5      346.57        0.00    158.79 o
  -3  22   5       61.75       57.04    133.01 o
  -2  22   5       69.83      196.40     44.34 o
  -1  22   5      171.12      135.33     45.11 o
   0  22   5        5.85       65.93     39.53 o
   1  22   5      146.25      121.03     47.10 o
   2  22   5      192.60      275.13     55.05 o
   3  22   5       21.01      129.64     61.40 o
   4  22   5        5.01        0.00    204.51 o
  -5  23   5        1.97        0.00    184.69 o
  -4  23   5        7.60       25.51    153.11 o
  -3  23   5      159.57      209.98     57.26 o
  -2  23   5      664.82      642.69     50.91 o
  -1  23   5      185.05      212.68     45.11 o
   0  23   5      332.93      322.95     46.16 o
   1  23   5       24.36       61.29    122.63 o
   2  23   5       11.07        0.00    144.44 o
   3  23   5      114.13        0.00    157.30 o
   4  23   5       64.61      182.87     77.35 o
  -5  24   5       25.40        0.00    191.09 o
  -4  24   5       38.93       76.53    153.11 o
  -3  24   5      606.25      687.19     57.26 o
  -2  24   5       14.36       57.81     45.00 o
  -1  24   5      290.75      348.01     51.57 o
   0  24   5      117.45       66.53    119.70 o
   1  24   5      607.49      688.02     54.50 o
   2  24   5      519.26      584.66     61.89 o
   3  24   5      168.21      267.95     68.69 o
   4  24   5        1.52        0.00    196.95 o
  -5  25   5       95.70       38.21    191.09 o
  -4  25   5      217.07       50.91    165.42 o
  -3  25   5       11.28        0.00    133.62 o
  -2  25   5      274.67      244.87     51.57 o
  -1  25   5      314.43        0.00    128.87 o
   0  25   5      546.02      545.40     53.23 o
   1  25   5       55.26       34.07    129.42 o
   2  25   5       80.28        0.00    151.34 o
   3  25   5      342.04      405.38     68.69 o
   4  25   5       86.19      204.01     84.42 o
  -5  26   5        1.11        0.00    191.09 o
  -4  26   5       12.94        0.00    159.07 o
  -3  26   5      232.53      273.64     57.26 o
  -2  26   5       65.94       19.32    122.46 o
  -1  26   5      807.63      857.14     58.03 o
   0  26   5       99.58        0.00    126.83 o
   1  26   5       11.05       61.40    129.59 o
   2  26   5       53.35       27.50    158.19 o
   3  26   5      170.45      192.36     68.69 o
   4  26   5      371.81      443.15     84.42 o
  -5  27   5       30.90        0.00     76.42 o
  -4  27   5       36.22        0.00    159.07 o
  -3  27   5        0.35        0.00    146.37 o
  -2  27   5      130.71      186.90     51.57 o
  -1  27   5      112.61      169.06     52.01 o
   0  27   5      418.22      487.32     53.39 o
   1  27   5      218.46       89.00    136.93 o
   2  27   5      206.07      254.59     61.95 o
   3  27   5       12.48       48.09    164.87 o
   4  27   5       12.26       84.42    211.03 o
  -5  28   5        5.54       31.91     76.53 o
  -4  28   5       29.15       70.01     63.61 o
  -3  28   5       14.44       44.56     57.26 o
  -2  28   5      110.40      162.55     52.01 o
  -1  28   5        1.12       97.89     52.18 o
   0  28   5      693.79      634.18     60.07 o
   1  28   5      490.90      232.23     61.45 o
   2  28   5       25.14        0.00    156.92 o
   3  28   5        6.54        6.85    171.77 o
  -5  29   5        0.25      165.86     76.53 o
  -4  29   5       23.71        0.00    165.42 o
  -3  29   5       12.86        0.00    147.64 o
  -2  29   5       12.20        0.00    130.03 o
  -1  29   5       25.81       60.07    126.83 o
   0  29   5      391.44      387.16     53.39 o
   1  29   5      458.40      498.64     61.45 o
   2  29   5       17.32      116.00    150.13 o
   3  29   5       35.22        0.00    185.52 o
  -4  30   5        0.64        0.00    166.86 o
  -3  30   5       98.98      116.72    155.59 o
  -2  30   5       33.62        0.00    150.07 o
  -1  30   5      320.56      360.49     60.07 o
   0  30   5      149.98       86.80    133.51 o
   1  30   5      144.78        0.00    157.08 o
   2  30   5      281.18      279.77     68.24 o
   3  30   5       38.26      123.68    185.52 o
  -4  31   5       14.87       83.76     70.84 o
  -3  31   5       80.67      156.14     65.04 o
  -2  31   5      874.04      972.26     65.26 o
  -1  31   5       10.04       80.12    126.83 o
   0  31   5      158.90        0.00    140.91 o
   1  31   5       47.60        0.00    143.45 o
   2  31   5      203.70        0.00    170.61 o
   3  31   5      122.93      212.96     75.59 o
  -4  32   5       31.36        0.00    180.38 o
  -3  32   5      116.69      104.41    156.59 o
  -2  32   5       60.76       71.78    143.56 o
  -1  32   5      272.61      353.81     60.07 o
   0  32   5       29.74        0.00    148.08 o
   1  32   5      344.36      341.55     68.30 o
   2  32   5      109.17      129.64    170.61 o
   3  32   5       53.71      103.03     75.59 o
  -4  33   5       45.35       25.78    173.92 o
  -3  33   5       26.18       45.66     65.26 o
  -2  33   5      120.40      150.07     58.75 o
  -1  33   5      109.36       93.48     60.07 o
   0  33   5     1731.64     1687.66     74.87 o
   1  33   5       53.54        0.00    163.76 o
   2  33   5       78.87       68.35     68.35 o
   3  33   5        0.13       61.84    185.52 o
  -4  34   5        0.35        0.00    186.79 o
  -3  34   5        4.71       65.26    156.59 o
  -2  34   5      162.03      202.30     58.75 o
  -1  34   5        8.39       40.25    140.91 o
   0  34   5        6.88        0.00    157.08 o
   1  34   5       12.51       75.15     61.51 o
   2  34   5      101.18       27.33    170.83 o
   3  34   5      153.87      158.02    199.27 o
  -4  35   5        0.10       25.78     77.30 o
  -3  35   5       15.83       52.18    163.16 o
  -2  35   5      173.74       97.89    156.59 o
  -1  35   5      114.14       93.70     60.24 o
   0  35   5       30.01        0.00    150.29 o
   1  35   5       85.70      231.12     61.18 o
   2  35   5       85.12        0.00     68.47 o
   3  35   5       26.06        0.00    206.67 o
  -4  36   5        1.32      109.49     77.30 o
  -3  36   5       32.98       78.29    169.67 o
  -2  36   5      357.59      393.51     65.59 o
  -1  36   5        3.47        0.00    147.26 o
   0  36   5       42.71       88.78    157.08 o
   1  36   5      353.78      332.83     67.91 o
   2  36   5        3.75        0.00    171.60 o
   3  36   5        7.85        0.00    211.74 o
  -4  37   5       15.15        0.00    186.79 o
  -3  37   5        1.65        0.00    176.19 o
  -2  37   5       14.48        0.00    156.31 o
  -1  37   5       71.77        0.00    153.94 o
   0  37   5      114.16       75.15    157.08 o
   1  37   5       10.21       54.44    163.38 o
   2  37   5       14.30      110.37    186.29 o
   3  37   5       93.44      133.84    204.24 o
  -3  38   5       83.43      190.16     72.16 o
  -2  38   5        7.08        0.00     65.43 o
  -1  38   5      221.95        0.00    174.03 o
   0  38   5        1.77        6.85    157.08 o
   1  38   5      552.01      326.81     74.87 o
   2  38   5      116.67        0.00    186.18 o
  -3  39   5       71.12      189.71     78.51 o
  -2  39   5       95.48      164.65     72.44 o
  -1  39   5       10.15      140.57     66.92 o
   0  39   5       41.17        0.00    157.14 o
   1  39   5       26.61        0.00    177.02 o
   2  39   5      146.13        0.00    199.98 o
  -3  40   5       24.78      150.46    183.20 o
  -2  40   5       80.56        0.00    185.19 o
  -1  40   5       31.90        0.00     66.92 o
   0  40   5        2.40       27.11    162.66 o
   1  40   5      216.80      238.80     75.04 o
   2  40   5        5.91       27.61    199.98 o
  -3  41   5        0.04       52.34     78.51 o
  -2  41   5        0.11       93.70    174.03 o
  -1  41   5        3.57        0.00    160.67 o
   0  41   5       35.01       88.12     67.75 o
   1  41   5       10.25        0.00    184.25 o
   2  41   5      196.33      220.69     82.77 o
  -3  42   5        3.18        0.00    196.28 o
  -2  42   5       90.91      120.48     73.66 o
  -1  42   5       36.20       33.46     73.66 o
   0  42   5       26.27        0.00    176.19 o
   1  42   5       21.28        0.00     75.04 o
   2  42   5       74.99        0.00    206.89 o
  -3  43   5        0.13        0.00    189.71 o
  -2  43   5       27.37        6.68    187.40 o
  -1  43   5       44.45       73.66    174.09 o
   0  43   5        2.57        0.00    182.98 o
   1  43   5       65.65       27.44    185.02 o
  -2  44   5        4.65      133.89    194.13 o
  -1  44   5      326.35      425.09     79.67 o
   0  44   5      130.20      250.73     74.54 o
   1  44   5        5.82        0.00    192.86 o
  -2  45   5       15.60        0.00    194.19 o
  -1  45   5        8.37        0.00    192.59 o
   0  45   5      162.67        0.00    196.51 o
   1  45   5       80.22        0.00    199.65 o
  -2  46   5        7.62        0.00    200.87 o
  -1  46   5        6.26      152.78     79.67 o
   0  46   5        0.93        0.00    196.51 o
   1  46   5       70.92       89.50    206.55 o
  -1  47   5        0.38        0.00    192.59 o
   0  47   5       12.36       47.43    203.30 o
  -1  48   5        1.82        0.00    199.27 o
   0  48   5       36.36      121.97    196.51 o
  -5   0   6        4.13       25.12     69.02 o
  -4   0   6       29.04       61.89     55.71 o
  -3   0   6      746.88      816.67     55.27 o
  -2   0   6      381.13      429.84     42.96 o
  -1   0   6      391.28      322.39     43.40 o
   0   0   6      669.58      675.32     44.17 o
   1   0   6      894.64      760.46     51.13 o
   2   0   6     5078.05     4626.08    130.41 o
   3   0   6      109.67       93.31    157.91 o
   4   0   6      170.58      261.22     73.66 o
  -5   1   6       23.78       18.66    161.56 o
  -4   1   6       95.35        0.00    142.89 o
  -3   1   6     1152.47     1160.54     55.27 o
  -2   1   6      630.06      693.87     49.14 o
  -1   1   6       23.74        6.13     92.10 o
   0   1   6      352.03      340.83     44.17 o
   1   1   6       42.59        0.00    115.01 o
   2   1   6      321.19      413.27     60.96 o
   3   1   6       85.02      135.60    171.27 o
   4   1   6        7.44       60.40     73.82 o
  -5   2   6       46.99       49.69     68.35 o
  -4   2   6       53.49       49.69    124.29 o
  -3   2   6      306.51      309.36     49.47 o
  -2   2   6      423.03      435.97     42.96 o
  -1   2   6      574.75      584.16     43.07 o
   0   2   6       54.19       85.97     36.83 o
   1   2   6       20.48       82.49     44.45 o
   2   2   6      286.57      259.23     53.17 o
   3   2   6      364.02      347.96     71.00 o
   4   2   6      115.51       47.21     74.21 o
  -5   3   6        0.05       31.09    161.56 o
  -4   3   6       21.90       68.35    130.47 o
  -3   3   6      497.65      488.81     49.47 o
  -2   3   6      332.70      319.30     42.96 o
  -1   3   6        3.19       18.44     92.10 o
   0   3   6      237.43      264.09     43.01 o
   1   3   6        2.10       69.18     44.01 o
   2   3   6        9.07      117.16     52.07 o
   3   3   6       93.98        0.00    170.44 o
   4   3   6        0.78       13.47    182.15 o
  -5   4   6        0.42       93.20     68.35 o
  -4   4   6        2.17        0.00    142.89 o
  -3   4   6      862.60      838.86     55.93 o
  -2   4   6      282.60      245.59     42.96 o
  -1   4   6       29.61       12.26     92.10 o
   0   4   6      106.17       98.39     36.88 o
   1   4   6      294.08       49.53    111.48 o
   2   4   6        3.20       58.08    116.17 o
   3   4   6      714.44      845.60     70.45 o
   4   4   6        4.04        0.00    182.09 o
  -5   5   6       35.02      101.10     69.51 o
  -4   5   6       48.80      161.56     55.93 o
  -3   5   6       28.69        0.00    124.29 o
  -2   5   6       15.79       67.25     97.84 o
  -1   5   6      142.02      206.39     36.44 o
   0   5   6      560.65      596.47     43.07 o
   1   5   6      298.93      239.52     43.01 o
   2   5   6        1.06       38.32    121.42 o
   3   5   6      277.82       90.77    167.52 o
   4   5   6        1.01        0.00    175.36 o
  -5   6   6       23.13       89.45     70.29 o
  -4   6   6       75.70        0.00    142.89 o
  -3   6   6       45.84       18.44    116.67 o
  -2   6   6     1235.89     1179.14     54.72 o
  -1   6   6     1137.85     1069.38     48.04 o
   0   6   6      329.68      348.45     42.07 o
   1   6   6      200.70      239.52     43.01 o
   2   6   6       10.63        0.00    143.22 o
   3   6   6       19.58        0.00    155.81 o
   4   6   6      218.45      101.15     74.21 o
  -5   7   6        5.43       31.97    166.14 o
  -4   7   6       63.48       99.88    137.37 o
  -3   7   6       75.75      158.02     48.64 o
  -2   7   6     2271.43     2218.49     66.86 o
  -1   7   6      344.44      417.64     42.35 o
   0   7   6      959.15      925.22     48.04 o
   1   7   6       29.26       36.11     42.13 o
   2   7   6      267.66      352.98     49.53 o
   3   7   6       58.03      104.80     58.97 o
   4   7   6       39.34        0.00    195.57 o
  -5   8   6       24.64        0.00    170.44 o
  -4   8   6      139.92      262.32     56.21 o
  -3   8   6      276.06      303.90     48.64 o
  -2   8   6      581.92      595.65     48.64 o
  -1   8   6      521.40      474.07     42.57 o
   0   8   6       24.83       54.50     36.33 o
   1   8   6     1594.05     1399.78     54.05 o
   2   8   6      185.29        0.00    126.16 o
   3   8   6        0.65       94.03    137.92 o
   4   8   6        0.36      128.15    175.36 o
  -5   9   6       52.54        0.00    176.79 o
  -4   9   6       11.47       62.45    137.43 o
  -3   9   6      137.01      148.25     49.42 o
  -2   9   6       35.05        0.00    109.38 o
  -1   9   6        6.77       18.22     36.44 o
   0   9   6      462.60      387.38     42.35 o
   1   9   6       26.91        0.00    108.16 o
   2   9   6       38.53       66.20     48.15 o
   3   9   6        5.12       60.57     54.50 o
   4   9   6       26.76      159.68     76.36 o
  -5  10   6        4.24        0.00    176.79 o
  -4  10   6        5.18      112.42     56.21 o
  -3  10   6       16.97        0.00    124.95 o
  -2  10   6      298.15      334.26     42.57 o
  -1  10   6      455.26      425.48     42.57 o
   0  10   6       17.01       59.74     35.83 o
   1  10   6       29.29        0.00    113.08 o
   2  10   6       36.06       94.53    118.16 o
   3  10   6      143.76       77.63    131.41 o
   4  10   6       10.72        0.00    192.97 o
  -5  11   6        5.60        0.00    156.14 o
  -4  11   6        0.11        0.00    143.67 o
  -3  11   6       38.41       99.94     49.97 o
  -2  11   6       24.20        0.00    111.20 o
  -1  11   6       44.12       17.94     95.57 o
   0  11   6       28.96       35.83    101.59 o
   1  11   6       23.93        0.00    107.56 o
   2  11   6       58.74       23.80     47.59 o
   3  11   6       40.74      136.54     53.45 o
   4  11   6        4.67        0.00    161.06 o
  -5  12   6       12.51        6.24    174.92 o
  -4  12   6       10.04      106.18    137.43 o
  -3  12   6       89.72        0.00    131.19 o
  -2  12   6       52.04      105.13     43.29 o
  -1  12   6      351.23      291.42     42.51 o
   0  12   6        0.24       60.74     42.51 o
   1  12   6      102.48       89.61     41.80 o
   2  12   6      498.39      346.25     53.72 o
   3  12   6       58.01        0.00    145.54 o
   4  12   6        0.35      103.36     75.81 o
  -5  13   6       17.09        0.00    176.30 o
  -4  13   6       41.27        0.00    149.91 o
  -3  13   6      127.56       93.70    137.43 o
  -2  13   6      390.86      362.09     49.09 o
  -1  13   6       64.14        0.00    104.35 o
   0  13   6     1534.11     1378.08     54.66 o
   1  13   6       56.24       60.68    109.16 o
   2  13   6      470.96      473.13     54.61 o
   3  13   6        1.34       86.91    142.78 o
   4  13   6       15.04       54.50     74.93 o
  -5  14   6        4.63        0.00    185.57 o
  -4  14   6      113.19      162.38     56.21 o
  -3  14   6        2.22        0.00    129.81 o
  -2  14   6      260.96      257.74     49.09 o
  -1  14   6     1086.27     1012.62     55.21 o
   0  14   6        9.03        0.00    110.48 o
   1  14   6      159.56       91.99    122.63 o
   2  14   6       77.65       30.75    129.14 o
   3  14   6       87.42        0.00    156.03 o
   4  14   6      164.10      230.57     81.39 o
  -5  15   6       88.38      121.58     76.80 o
  -4  15   6        0.58        0.00    145.82 o
  -3  15   6       23.22       55.21     49.09 o
  -2  15   6      147.67      251.61     49.09 o
  -1  15   6      199.84      214.78     42.96 o
   0  15   6      404.82      441.49     49.03 o
   1  15   6       19.87       55.16    110.37 o
   2  15   6      129.18       75.59    132.29 o
   3  15   6        6.73      118.10     59.02 o
   4  15   6       31.76        0.00    201.64 o
  -5  16   6        0.38        0.00    179.17 o
  -4  16   6       84.03      133.01     63.33 o
  -3  16   6      300.53      311.41     56.04 o
  -2  16   6       78.51        0.00    116.61 o
  -1  16   6      138.97       61.40    110.48 o
   0  16   6      134.00      159.40     42.90 o
   1  16   6     1631.79     1424.96     62.23 o
   2  16   6        2.84        0.00    127.16 o
   3  16   6        5.31        0.00    167.46 o
   4  16   6      109.46       87.85     81.05 o
  -5  17   6        2.47      115.18    179.17 o
  -4  17   6        0.21       25.34    145.65 o
  -3  17   6      126.77      100.54    131.96 o
  -2  17   6       74.73      105.90     49.80 o
  -1  17   6       21.26        0.00    118.21 o
   0  17   6       14.45       87.13    105.79 o
   1  17   6      170.14      202.36     50.58 o
   2  17   6        0.87        0.00    134.56 o
   3  17   6        1.38        0.00    168.84 o
   4  17   6        6.32        0.00    202.58 o
  -5  18   6       14.33        0.00    179.17 o
  -4  18   6       27.71        0.00     62.83 o
  -3  18   6      138.36      157.14     56.54 o
  -2  18   6       57.62      125.72     50.30 o
  -1  18   6      124.96      144.44     43.95 o
   0  18   6        6.64        0.00    113.02 o
   1  18   6      373.53      387.88     50.85 o
   2  18   6        1.61        0.00    137.76 o
   3  18   6       25.93       27.22    170.28 o
   4  18   6       13.07        0.00     81.05 o
  -5  19   6       40.05        0.00    172.76 o
  -4  19   6       49.83       50.30    144.55 o
  -3  19   6      217.30      270.27     56.54 o
  -2  19   6      420.43      458.83     50.30 o
  -1  19   6       16.41        0.00    106.73 o
   0  19   6      252.38       50.24    125.61 o
   1  19   6        2.24        0.00    127.16 o
   2  19   6        5.42        0.00    138.42 o
   3  19   6       68.70       75.26    164.26 o
  -5  20   6        1.00      145.65    183.64 o
  -4  20   6       58.91       88.01     62.83 o
  -3  20   6        5.53       88.01     56.54 o
  -2  20   6       33.19        0.00    125.61 o
  -1  20   6      486.21      596.53     50.24 o
   0  20   6        0.99        0.00    119.65 o
   1  20   6      624.19      583.83     57.75 o
   2  20   6      148.78       85.69    144.99 o
   3  20   6        1.97       27.50     68.69 o
  -5  21   6        3.74        0.00    196.34 o
  -4  21   6      171.31      213.68     62.83 o
  -3  21   6       30.02       75.42    131.96 o
  -2  21   6       90.89      100.49     50.24 o
  -1  21   6       16.44       18.83     50.24 o
   0  21   6      391.95      389.64     51.07 o
   1  21   6       55.50        0.00    134.89 o
   2  21   6      326.83      119.15    152.28 o
   3  21   6       17.26        0.00    178.01 o
  -5  22   6       25.63        0.00    190.21 o
  -4  22   6       76.45        0.00    163.43 o
  -3  22   6       20.64       88.01    131.96 o
  -2  22   6      288.07      226.05     56.54 o
  -1  22   6      502.33      567.65     56.76 o
   0  22   6       19.70        0.00    128.32 o
   1  22   6       16.60       32.58    136.93 o
   2  22   6      201.91      141.24     67.25 o
   3  22   6      371.80       89.39    192.59 o
  -5  23   6       17.95        0.00    203.79 o
  -4  23   6        1.91       25.34     63.39 o
  -3  23   6       11.85      107.78    133.18 o
  -2  23   6        8.63       44.34    120.37 o
  -1  23   6       46.19        0.00    126.72 o
   0  23   6      316.35      348.01     58.03 o
   1  23   6        3.95        0.00     52.73 o
   2  23   6       53.16        0.00    163.49 o
   3  23   6        3.61       61.89    178.84 o
  -4  24   6       18.75        0.00    159.24 o
  -3  24   6       19.87        0.00    139.91 o
  -2  24   6        7.47        0.00    133.18 o
  -1  24   6      250.74      190.87     50.91 o
   0  24   6      130.73       70.89     51.57 o
   1  24   6      203.29      263.65     59.30 o
   2  24   6      116.28       47.70     68.13 o
   3  24   6       60.33        0.00    178.84 o
  -4  25   6        1.72        0.00    171.94 o
  -3  25   6       32.59      127.27     57.26 o
  -2  25   6        3.70        0.00    133.62 o
  -1  25   6       12.12       96.68    128.87 o
   0  25   6       66.12       25.78    128.87 o
   1  25   6      547.71      438.95     66.53 o
   2  25   6       12.57       47.70     68.13 o
   3  25   6       90.12       13.75    185.79 o
  -4  26   6       30.26       44.56     70.07 o
  -3  26   6       33.99       70.01    146.37 o
  -2  26   6        7.72       12.70    133.62 o
  -1  26   6       13.67       96.68    128.87 o
   0  26   6       55.90      148.25     51.57 o
   1  26   6      441.95      453.97     66.75 o
   2  26   6      827.32      753.23     75.31 o
   3  26   6       80.14      197.61     74.98 o
  -4  27   6        0.29        0.00    184.69 o
  -3  27   6      175.10      248.19     63.61 o
  -2  27   6      460.99      483.62     63.61 o
  -1  27   6       15.49        0.00    135.33 o
   0  27   6      229.71      136.54     58.53 o
   1  27   6       52.33        0.00    153.55 o
   2  27   6       67.32       40.80     67.97 o
   3  27   6       20.29        0.00    198.22 o
  -4  28   6       23.41        0.00    178.34 o
  -3  28   6       98.63      222.73     63.61 o
  -2  28   6        2.40        0.00    139.97 o
  -1  28   6      221.48      270.66     58.03 o
   0  28   6       15.17       91.71    137.59 o
   1  28   6      488.13      473.95     66.75 o
   2  28   6       20.25        0.00    177.57 o
   3  28   6       19.84      129.86    191.37 o
  -4  29   6        0.57      114.84    178.62 o
  -3  29   6       15.86      127.27     63.61 o
  -2  29   6       78.84      127.27     57.26 o
  -1  29   6       11.87        0.00    143.06 o
   0  29   6      239.88      320.41     60.07 o
   1  29   6        2.03        0.00    153.55 o
   2  29   6       60.96        0.00    170.78 o
   3  29   6       18.22        0.00    205.06 o
  -4  30   6        2.17        0.00    185.02 o
  -3  30   6        0.26        0.00    165.42 o
  -2  30   6      348.38      436.46     64.16 o
  -1  30   6      274.08      299.09     58.53 o
   0  30   6       68.26      106.78     60.07 o
   1  30   6        1.39      140.19     60.07 o
   2  30   6       81.13      198.11     75.15 o
   3  30   6       96.57      211.91     82.05 o
  -4  31   6        2.09        0.00    185.35 o
  -3  31   6        6.12      134.78    166.86 o
  -2  31   6        0.85        0.00    156.03 o
  -1  31   6        6.11      104.41    143.56 o
   0  31   6       31.50       80.12     60.07 o
   1  31   6      188.72      149.30     67.86 o
   2  31   6       51.59        0.00    178.01 o
   3  31   6       30.61        0.00    211.91 o
  -4  32   6        4.42       77.02    192.53 o
  -3  32   6       10.60       51.35    173.32 o
  -2  32   6      136.50        0.00    169.67 o
  -1  32   6      481.36      430.67     65.26 o
   0  32   6      196.01       66.75    160.23 o
   1  32   6       69.30       95.24    163.32 o
   2  32   6        0.98       89.00     75.31 o
  -4  33   6       18.07       70.84     77.30 o
  -3  33   6        4.49        0.00    173.92 o
  -2  33   6       22.06        0.00    176.19 o
  -1  33   6        5.78        0.00    156.59 o
   0  33   6      625.00      574.11     73.43 o
   1  33   6       27.56       61.45     68.30 o
   2  33   6       25.06        0.00    192.20 o
  -3  34   6      194.16      251.22     70.84 o
  -2  34   6       12.56        0.00    169.67 o
  -1  34   6       44.78       45.66    156.59 o
   0  34   6        1.69       33.57    161.06 o
   1  34   6      109.39       75.15    177.57 o
   2  34   6       88.27      101.76    183.20 o
  -3  35   6      167.67      251.22     77.30 o
  -2  35   6       49.14      130.53    163.16 o
  -1  35   6       87.75      241.45     65.26 o
   0  35   6      109.30       26.67     66.64 o
   1  35   6       61.69        0.00    184.41 o
   2  35   6       38.88        0.00    191.04 o
  -3  36   6        9.76        6.46    180.38 o
  -2  36   6       12.65       32.63    163.16 o
  -1  36   6      123.74      117.44     65.26 o
   0  36   6        0.37       46.88     66.92 o
   1  36   6      213.99      129.81     75.15 o
   2  36   6        2.84       27.28     81.88 o
  -3  37   6       28.85        0.00    186.79 o
  -2  37   6       13.09        0.00    169.67 o
  -1  37   6       43.28       85.25    163.93 o
   0  37   6       37.94        0.00    174.03 o
   1  37   6        5.19        0.00    198.11 o
   2  37   6       89.27       34.12    197.89 o
  -3  38   6       17.77      128.81     77.30 o
  -2  38   6       12.96      110.92     71.78 o
  -1  38   6        0.33        0.00     72.50 o
   0  38   6        1.04        0.00    180.71 o
   1  38   6       84.98      177.68     75.15 o
   2  38   6      155.23      272.92     81.88 o
  -3  39   6       34.80        0.00     77.30 o
  -2  39   6       15.74        0.00    177.07 o
  -1  39   6       17.41       59.96     73.32 o
   0  39   6        2.60        0.00    174.03 o
   1  39   6       65.95       95.69     81.99 o
  -2  40   6       65.74      170.11     78.51 o
  -1  40   6       97.83        0.00    180.71 o
   0  40   6       75.40        6.68    187.40 o
   1  40   6        0.73        0.00     81.33 o
  -2  41   6       68.89        0.00    196.28 o
  -1  41   6        0.03       33.46     73.66 o
   0  41   6      175.25      240.95     80.34 o
   1  41   6       27.31       27.11    210.09 o
  -2  42   6        6.46      117.77    183.20 o
  -1  42   6       68.91       33.46     80.34 o
   0  42   6        0.49        0.00     80.23 o
   1  42   6      189.42      250.73     81.33 o
  -1  43   6       20.55       33.46    187.40 o
   0  43   6       18.75        0.00     80.34 o
  -1  44   6        0.52      140.57     80.34 o
   0  44   6       60.03        0.00    192.59 o
  -5   1   7       34.39      227.98     75.97 o
  -4   1   7       16.20       50.19     62.72 o
  -3   1   7       54.67       80.61     55.77 o
  -2   1   7       10.14        0.00    117.77 o
  -1   1   7       31.72       62.67     50.13 o
   0   1   7       14.22        0.00    118.93 o
   1   1   7      336.88      285.62     57.15 o
   2   1   7        3.93       33.24     59.80 o
   3   1   7        8.28        0.00    181.43 o
  -5   2   7        1.47      112.91    175.69 o
  -4   2   7        9.20        0.00    150.57 o
  -3   2   7       15.29       80.45     55.71 o
  -2   2   7      104.81       73.71    116.67 o
  -1   2   7      279.81      301.30     49.20 o
   0   2   7      119.57      118.93     50.08 o
   1   2   7       10.09       12.70    126.94 o
   2   2   7       46.44        0.00    151.89 o
   3   2   7      158.80      223.34     76.75 o
  -5   3   7       18.96        0.00    181.93 o
  -4   3   7        0.78       99.44    142.89 o
  -3   3   7      146.63      329.35     55.93 o
  -2   3   7       31.16        0.00    128.92 o
  -1   3   7      135.30      178.06     49.14 o
   0   3   7      474.06      485.16     49.14 o
   1   3   7       11.01       18.94    119.92 o
   2   3   7       18.89       12.75    146.98 o
   3   3   7        6.40       96.62     75.92 o
  -5   4   7        2.53        0.00    195.84 o
  -4   4   7      100.54        0.00    155.32 o
  -3   4   7      211.94      211.25     55.93 o
  -2   4   7       15.12       80.45    117.55 o
  -1   4   7       94.54        6.13    110.54 o
   0   4   7      860.75      867.08     55.32 o
   1   4   7      267.25      253.87     55.71 o
   2   4   7       15.58       63.88     57.53 o
   3   4   7       62.53      142.29     74.54 o
  -5   5   7        6.97        0.00    195.84 o
  -4   5   7       12.22      105.62    149.13 o
  -3   5   7        2.89       43.51    130.47 o
  -2   5   7       93.81       80.45    123.73 o
  -1   5   7        4.42       61.40     49.14 o
   0   5   7      110.80        0.00    122.96 o
   1   5   7        0.03        0.00    122.85 o
   2   5   7       49.70       38.10    145.99 o
   3   5   7        0.22        0.00    172.82 o
  -5   6   7        9.95        0.00    191.70 o
  -4   6   7        4.33        0.00    155.32 o
  -3   6   7        2.10       12.42    136.71 o
  -2   6   7       57.25       24.85    130.47 o
  -1   6   7       71.59       73.71     49.14 o
   0   6   7      202.99      257.90     49.14 o
   1   6   7        6.06        0.00    122.85 o
   2   6   7       87.99        0.00    148.64 o
   3   6   7      169.90        0.00    177.57 o
  -5   7   7        5.27        0.00    185.30 o
  -4   7   7        0.67        0.00    151.62 o
  -3   7   7        1.02       37.27     49.69 o
  -2   7   7        4.42       99.44    124.29 o
  -1   7   7       43.44       43.29    117.55 o
   0   7   7        8.11       36.83    122.80 o
   1   7   7       66.49        0.00    122.96 o
   2   7   7       26.26        0.00    142.45 o
   3   7   7        1.11        0.00    172.54 o
  -5   8   7        2.71       25.56     76.69 o
  -4   8   7        0.61        0.00    159.73 o
  -3   8   7       49.13       43.51    136.71 o
  -2   8   7        3.88       48.64     48.64 o
  -1   8   7       96.81        0.00    115.01 o
   0   8   7        2.65       66.09     48.04 o
   1   8   7       35.76       48.04    126.16 o
   2   8   7        1.55       43.01    141.24 o
   3   8   7        0.83        0.00    162.99 o
  -5   9   7        5.45       70.29    191.70 o
  -4   9   7        2.21       57.53    159.73 o
  -3   9   7       50.40        0.00    137.37 o
  -2   9   7      161.85      158.02     48.64 o
  -1   9   7       17.07       24.29    115.51 o
   0   9   7      289.73      338.96     48.42 o
   1   9   7       45.24       78.13     48.04 o
   2   9   7       84.52      138.37     54.16 o
   3   9   7       37.99       30.97    173.37 o
  -5  10   7       10.19        0.00    198.11 o
  -4  10   7       21.96        0.00    164.15 o
  -3  10   7        1.35        0.00    135.88 o
  -2  10   7      178.49      237.03     48.64 o
  -1  10   7      426.75      486.27     54.72 o
   0  10   7       50.67        0.00    121.47 o
   1  10   7       60.10        0.00    127.10 o
   2  10   7       33.51        0.00    138.20 o
   3  10   7       44.68       54.05    156.20 o
  -5  11   7        5.05      146.98    191.70 o
  -4  11   7        7.75       18.94    151.51 o
  -3  11   7       60.65      112.42     56.21 o
  -2  11   7       55.48      185.35     49.42 o
  -1  11   7       24.06        0.00    121.58 o
   0  11   7      141.07        0.00    127.65 o
   1  11   7       32.97        0.00    133.18 o
   2  11   7      200.77      258.35     60.07 o
   3  11   7        4.30       60.18    156.42 o
  -5  12   7        0.46       50.52     75.75 o
  -4  12   7       92.13        0.00    162.38 o
  -3  12   7       50.43        0.00    143.67 o
  -2  12   7        5.71        0.00    129.75 o
  -1  12   7        1.86       61.78     49.42 o
   0  12   7      329.10      237.03     48.64 o
   1  12   7      517.91      442.10     53.78 o
   2  12   7       23.41       35.72    130.91 o
   3  12   7        5.70        5.91    159.46 o
  -5  13   7        6.55        0.00     76.36 o
  -4  13   7        3.47        0.00    156.14 o
  -3  13   7        4.98        0.00    137.43 o
  -2  13   7       72.83       87.46    124.95 o
  -1  13   7      360.65      376.83     55.60 o
   0  13   7        9.39       30.37    127.49 o
   1  13   7       32.19       59.74    125.45 o
   2  13   7       31.20       65.70    137.43 o
   3  13   7        0.76        0.00    172.54 o
  -5  14   7        0.57        0.00    192.31 o
  -4  14   7       27.26        0.00    156.14 o
  -3  14   7        0.10       93.70    143.67 o
  -2  14   7       67.07       87.46    131.19 o
  -1  14   7        3.14        0.00    128.87 o
   0  14   7       17.16        0.00    121.42 o
   1  14   7        8.25       42.51     54.66 o
   2  14   7       11.03      127.43     54.61 o
   3  14   7       45.55      109.16    157.69 o
  -5  15   7       14.46        0.00    198.38 o
  -4  15   7        0.14      107.78     69.73 o
  -3  15   7        3.21        0.00    143.67 o
  -2  15   7       17.62       81.22    124.95 o
  -1  15   7        8.54        0.00    122.74 o
   0  15   7      151.70       30.70    128.87 o
   1  15   7      258.67      188.17     54.66 o
   2  15   7        1.28       48.53     60.68 o
   3  15   7       20.28        0.00    165.53 o
  -4  16   7       52.48       95.13     69.73 o
  -3  16   7        9.43      112.42     56.21 o
  -2  16   7        4.38        0.00    135.00 o
  -1  16   7      185.14      239.35     49.09 o
   0  16   7       31.76        0.00    135.00 o
   1  16   7      387.81      220.80     61.34 o
   2  16   7       14.65       49.03    134.89 o
   3  16   7        1.50      100.82    170.11 o
  -4  17   7        8.43       25.62     70.40 o
  -3  17   7       22.04        0.00    177.51 o
  -2  17   7      441.28      494.33     55.60 o
  -1  17   7       88.16      122.74     49.09 o
   0  17   7      158.68        0.00    135.00 o
   1  17   7      309.56      318.86     55.16 o
   2  17   7       15.01        0.00    154.32 o
   3  17   7        5.02        0.00    170.72 o
  -4  18   7        7.29        0.00     70.40 o
  -3  18   7       36.95       69.68     56.98 o
  -2  18   7      264.50      286.50     56.04 o
  -1  18   7      290.44      417.31     56.04 o
   0  18   7        0.47       99.38    124.23 o
   1  18   7        7.96        0.00    143.11 o
   2  18   7        4.84       87.35     62.39 o
   3  18   7      114.46        0.00    180.11 o
  -4  19   7       57.57        0.00    179.17 o
  -3  19   7       65.13      182.26     62.83 o
  -2  19   7       34.73       31.42    138.26 o
  -1  19   7       65.24       18.66     56.04 o
   0  19   7      131.32      186.68     55.99 o
   1  19   7        2.96        0.00    143.11 o
   2  19   7       35.78      108.11    152.61 o
   3  19   7        3.35       45.94    190.27 o
  -4  20   7       50.97      153.60     70.40 o
  -3  20   7       37.56       37.71    150.84 o
  -2  20   7        0.26        0.00    138.26 o
  -1  20   7       12.11        0.00    138.26 o
   0  20   7      141.50      163.27     56.54 o
   1  20   7      119.08      125.61    150.68 o
   2  20   7       56.88        0.00    165.31 o
   3  20   7       23.07      118.65     79.12 o
  -4  21   7        2.13      189.99     69.68 o
  -3  21   7       52.60      125.72     62.83 o
  -2  21   7       18.50       50.30    144.55 o
  -1  21   7        2.86       18.83     56.54 o
   0  21   7       49.57       94.19     56.54 o
   1  21   7      132.28       12.59    157.41 o
   2  21   7       92.93      141.13     70.56 o
   3  21   7       26.15        0.00    191.15 o
  -4  22   7        5.60        0.00    171.00 o
  -3  22   7       33.75       50.30    157.14 o
  -2  22   7        0.84       69.13    144.55 o
  -1  22   7       35.66       43.95    131.85 o
   0  22   7        8.93        0.00    144.44 o
   1  22   7       65.31       51.07    146.92 o
   2  22   7        2.78        0.00     71.17 o
   3  22   7        1.10       20.15    201.75 o
  -4  23   7        9.47        0.00    182.26 o
  -3  23   7       23.64      100.54    163.43 o
  -2  23   7       20.74       50.30     62.83 o
  -1  23   7       34.18        0.00    138.14 o
   0  23   7      192.75      214.45     56.76 o
   1  23   7      210.41      256.63     64.16 o
   2  23   7        9.92      203.46     72.22 o
  -4  24   7       56.40      209.26     76.08 o
  -3  24   7       34.72        0.00    164.87 o
  -2  24   7        8.56        0.00    151.51 o
  -1  24   7       89.37      234.38     57.04 o
   0  24   7      129.58      152.06     57.04 o
   1  24   7       89.61       38.65    141.79 o
   2  24   7       11.07       72.50    177.95 o
  -4  25   7       40.75        0.00    184.69 o
  -3  25   7       75.06      171.22     69.73 o
  -2  25   7       14.88       12.64    152.06 o
  -1  25   7        1.67      158.35     57.04 o
   0  25   7        2.94        0.00    153.16 o
   1  25   7       33.90        6.46    161.11 o
   2  25   7      347.12      312.56     79.78 o
  -4  26   7        5.57       70.07     76.42 o
  -3  26   7        3.20       57.31    165.59 o
  -2  26   7      227.37      114.51    159.07 o
  -1  26   7      151.23      209.98     63.61 o
   0  26   7      135.32        0.00    154.65 o
   1  26   7       13.55       90.22     64.43 o
   2  26   7        0.56       33.24     73.16 o
  -4  27   7        6.62      133.73    171.94 o
  -3  27   7        1.03        0.00    171.94 o
  -2  27   7        1.47        0.00    165.42 o
  -1  27   7      191.17        0.00    152.72 o
   0  27   7      183.98       90.22     64.43 o
   1  27   7       45.72       32.24    161.11 o
   2  27   7       11.24        0.00    186.90 o
  -4  28   7        2.99      108.27    191.09 o
  -3  28   7       69.04       89.17     70.07 o
  -2  28   7        1.09        0.00    152.72 o
  -1  28   7      183.20      267.23     63.61 o
   0  28   7      214.78      315.77     64.43 o
   1  28   7       86.19       45.88     72.05 o
   2  28   7        5.44        0.00    193.58 o
  -3  29   7        1.10       63.72     70.07 o
  -2  29   7       16.31        0.00     63.61 o
  -1  29   7       38.70        0.00    152.72 o
   0  29   7       43.37        0.00    154.65 o
   1  29   7        1.70        0.00    177.62 o
   2  29   7       10.10       26.72    186.90 o
  -3  30   7       90.89      191.37     76.53 o
  -2  30   7       81.15       95.46     70.01 o
  -1  30   7       74.00      133.62    159.07 o
   0  30   7        4.99       84.53    162.55 o
   1  30   7       72.25       40.03    180.22 o
   2  30   7       82.41       74.37    202.80 o
  -3  31   7       40.70       19.10     76.36 o
  -2  31   7       25.56       50.91    171.83 o
  -1  31   7       20.17        0.00    173.81 o
   0  31   7       26.31        0.00    169.06 o
   1  31   7       14.86       93.48    173.59 o
   2  31   7        6.15      108.55    203.57 o
  -3  32   7       29.24        0.00    184.52 o
  -2  32   7       44.88       44.94    179.72 o
  -1  32   7       80.80        0.00    175.52 o
   0  32   7       49.65        0.00    176.19 o
   1  32   7       92.26      186.90     73.43 o
  -3  33   7       85.90        0.00    192.53 o
  -2  33   7        0.39        0.00    179.72 o
  -1  33   7      169.68       91.38    176.19 o
   0  33   7        9.13      163.16     71.78 o
   1  33   7       34.27        0.00    200.26 o
  -3  34   7       63.13       51.51    193.25 o
  -2  34   7        6.04        0.00    186.79 o
  -1  34   7       78.07        0.00    182.70 o
   0  34   7       14.09       32.63    169.67 o
   1  34   7        0.14        0.00    201.31 o
  -2  35   7       33.23       96.62     70.84 o
  -1  35   7        8.60        0.00    182.70 o
   0  35   7        4.36        0.00    182.70 o
   1  35   7       51.46        0.00    201.31 o
  -2  36   7        0.89      122.41    186.79 o
  -1  36   7       33.19       71.78    182.70 o
   0  36   7      128.13      123.95     78.29 o
   1  36   7        4.43        0.00    207.49 o
  -2  37   7       32.15       25.78     77.30 o
  -1  37   7        0.15       58.75     78.29 o
   0  37   7        1.41      198.27     79.29 o
  -2  38   7       10.37       77.30    180.38 o
  -1  38   7       17.04        0.00    189.22 o
   0  38   7       68.03        0.00    199.05 o
  -1  39   7        8.45        0.00    196.73 o
  -4   0   8      268.74      430.67     75.97 o
  -3   0   8        0.23      100.10     62.56 o
  -2   0   8       34.06       43.78     56.32 o
  -1   0   8       13.20        0.00    137.87 o
   0   0   8       28.09       12.53     56.32 o
   1   0   8     1390.30     1274.72     77.24 o
   2   0   8      104.03       66.04    171.71 o
  -4   1   8        2.65      126.66    164.65 o
  -3   1   8      139.02      100.88    163.93 o
  -2   1   8       16.09        0.00    137.65 o
  -1   1   8       76.64       43.84     56.37 o
   0   1   8       49.11      106.40     56.32 o
   1   1   8       50.93       82.49    145.99 o
   2   1   8       49.41        0.00    178.29 o
  -4   2   8       17.31        0.00    177.35 o
  -3   2   8        0.04        0.00    151.34 o
  -2   2   8       67.34       31.31    143.89 o
  -1   2   8       44.52        0.00    137.76 o
   0   2   8        0.55       62.56     56.32 o
   1   2   8       40.87       37.88    151.45 o
   2   2   8       20.05        0.00    175.03 o
  -4   3   8       23.64       69.68     69.68 o
  -3   3   8       57.60      131.74     62.72 o
  -2   3   8       44.62       80.61     55.77 o
  -1   3   8        8.49        0.00    130.75 o
   0   3   8        7.67        0.00    137.87 o
   1   3   8      121.35      100.99    151.45 o
   2   3   8       42.17        0.00    172.54 o
  -4   4   8      147.50        0.00    181.93 o
  -3   4   8       67.29       80.78     62.12 o
  -2   4   8        9.32        0.00    142.29 o
  -1   4   8       17.53       24.57    135.11 o
   0   4   8      110.46        0.00    147.59 o
   1   4   8        3.35       81.33     62.56 o
   2   4   8      173.19      291.97     69.79 o
  -4   5   8       63.61       62.12     68.35 o
  -3   5   8      140.57      211.25     62.12 o
  -2   5   8        4.03       24.74     55.71 o
  -1   5   8       15.42        0.00     55.27 o
   0   5   8        2.64        0.00    141.46 o
   1   5   8        1.34       24.57    147.37 o
   2   5   8      341.58      374.46     69.79 o
  -4   6   8        3.71       56.87    176.90 o
  -3   6   8        0.50        0.00    149.13 o
  -2   6   8      205.54      155.32     62.12 o
  -1   6   8      190.26      160.89     55.71 o
   0   6   8        0.59        0.00    141.24 o
   1   6   8       21.59       30.75     61.51 o
   2   6   8       94.90      239.85     69.40 o
  -4   7   8        1.76        0.00    170.56 o
  -3   7   8      214.01      124.29     68.35 o
  -2   7   8        0.80       68.35    136.71 o
  -1   7   8       42.19      105.18     55.71 o
   0   7   8      187.82      227.20     55.27 o
   1   7   8        1.79        0.00    147.59 o
   2   7   8        0.64        0.00    161.00 o
  -4   8   8       41.98      153.33    185.30 o
  -3   8   8      247.28      273.42     68.35 o
  -2   8   8       85.22      173.98     55.93 o
  -1   8   8       63.21      154.71     55.71 o
   0   8   8      158.60      159.62     55.27 o
   1   8   8       73.96      110.70    147.59 o
   2   8   8        1.76        0.00    165.81 o
  -4   9   8        8.61        0.00    191.70 o
  -3   9   8      114.31      252.71     63.16 o
  -2   9   8       58.25        0.00    155.32 o
  -1   9   8       70.90       24.85    142.89 o
   0   9   8      108.80       92.81    142.29 o
   1   9   8        5.45        0.00    153.49 o
   2   9   8       13.63        0.00    166.03 o
  -4  10   8        0.12      134.17    172.54 o
  -3  10   8       90.28       82.16     63.16 o
  -2  10   8        0.75       87.02    142.89 o
  -1  10   8       43.34       60.79     54.72 o
   0  10   8       12.91        0.00     54.50 o
   1  10   8       20.98        0.00    150.18 o
   2  10   8       59.29        0.00    164.32 o
  -4  11   8        0.83        0.00     76.69 o
  -3  11   8       28.84       76.69     63.88 o
  -2  11   8       46.67       67.97    148.25 o
  -1  11   8        0.49        0.00    139.80 o
   0  11   8       61.17        0.00    145.87 o
   1  11   8      213.27      217.87     60.51 o
   2  11   8        3.50      114.13    150.18 o
  -4  12   8       31.26        0.00    185.30 o
  -3  12   8        3.70        0.00     63.11 o
  -2  12   8       32.72      172.98     55.60 o
  -1  12   8       29.81        0.00    139.80 o
   0  12   8        0.06      103.30    133.73 o
   1  12   8      182.70      236.04     60.51 o
   2  12   8       12.89       60.51     66.59 o
  -4  13   8        9.58       63.88     76.69 o
  -3  13   8      107.28        0.00    187.40 o
  -2  13   8      250.58      331.06     62.45 o
  -1  13   8       95.72       37.05    148.25 o
   0  13   8        7.24       36.44     60.79 o
   1  13   8       80.35       97.23     60.79 o
   2  13   8       31.65      108.94     66.59 o
  -4  14   8        1.45      119.98    170.44 o
  -3  14   8        6.92       62.45    162.38 o
  -2  14   8       29.27        0.00    156.14 o
  -1  14   8      126.05      197.67     61.78 o
   0  14   8        1.05        0.00    135.88 o
   1  14   8       29.49       54.33    156.86 o
   2  14   8        2.80        0.00    167.30 o
  -4  15   8        5.63       88.78    177.51 o
  -3  15   8        1.77       74.98    162.38 o
  -2  15   8        0.40        0.00    156.14 o
  -1  15   8       57.90        0.00    149.91 o
   0  15   8      190.63      116.50    153.33 o
   1  15   8       55.02        0.00    157.86 o
   2  15   8        4.70        0.00    173.26 o
  -4  16   8       53.64       50.74    190.21 o
  -3  16   8       47.76       12.48    168.68 o
  -2  16   8       57.69       87.46    143.67 o
  -1  16   8        0.29      112.42     56.21 o
   0  16   8      285.15      202.52     61.40 o
   1  16   8        4.12        6.07    151.78 o
   2  16   8        0.10        0.00    176.08 o
  -4  17   8       12.95       12.81    198.38 o
  -3  17   8        0.99        0.00    177.51 o
  -2  17   8        2.49       74.98    143.67 o
  -1  17   8       12.95        0.00    153.44 o
   0  17   8        0.59      110.48     61.40 o
   1  17   8        4.62       12.26     67.53 o
   2  17   8        5.49       42.63     66.97 o
  -4  18   8       11.98        0.00    191.98 o
  -3  18   8       19.36        0.00    164.87 o
  -2  18   8       26.45       38.04     63.39 o
  -1  18   8       16.61        0.00     61.40 o
   0  18   8       24.56       36.83    147.31 o
   1  18   8       10.00       18.39    159.57 o
   2  18   8        9.81        0.00    177.84 o
  -3  19   8        6.52        0.00    179.17 o
  -2  19   8        5.84       88.78    164.87 o
  -1  19   8       36.67       37.38     62.28 o
   0  19   8      153.03      160.67     61.78 o
   1  19   8       25.38        6.18    166.41 o
   2  19   8        1.73        0.00    186.68 o
  -3  20   8        7.92       70.40     70.40 o
  -2  20   8       44.36      119.43     62.83 o
  -1  20   8       17.72        0.00    149.46 o
   0  20   8       53.95       87.18     62.28 o
   1  20   8      117.67        0.00    180.44 o
   2  20   8       21.15        0.00    192.92 o
  -3  21   8       30.52        0.00    179.17 o
  -2  21   8       55.73       88.01    157.14 o
  -1  21   8       15.60       62.83     62.83 o
   0  21   8       16.36       37.49    162.55 o
   1  21   8      128.07       68.69     68.69 o
   2  21   8       72.90        0.00    194.68 o
  -3  22   8       25.00        0.00    198.38 o
  -2  22   8       41.16        0.00    169.67 o
  -1  22   8       68.71       88.01     62.83 o
   0  22   8       21.33       12.53    162.99 o
   1  22   8        0.52        0.00    182.09 o
  -3  23   8        1.43       56.54    175.97 o
  -2  23   8        3.94       31.42    163.43 o
  -1  23   8       29.94        0.00    169.67 o
   0  23   8       11.78      138.14     69.07 o
   1  23   8        0.57       50.24     69.07 o
  -3  24   8        3.29       62.83    182.26 o
  -2  24   8        7.57        0.00    169.67 o
  -1  24   8        0.94       18.83     69.13 o
   0  24   8      140.64      169.56     69.07 o
   1  24   8       19.50       88.29    176.63 o
  -3  25   8        2.46      133.18     76.08 o
  -2  25   8       38.35        0.00    170.44 o
  -1  25   8        3.88        0.00    176.74 o
   0  25   8       67.74       76.03     69.68 o
   1  25   8        0.56        0.00     76.03 o
  -3  26   8        1.19       50.74    190.21 o
  -2  26   8        1.08       76.08     69.73 o
  -1  26   8       60.77        0.00    177.07 o
   0  26   8       13.84        0.00     69.68 o
   1  26   8      233.60      324.38     76.31 o
  -3  27   8       13.70      121.03    184.69 o
  -2  27   8        0.88        0.00    165.09 o
  -1  27   8       19.74       88.78    164.92 o
   0  27   8       47.90       44.39    183.92 o
   1  27   8       35.07        0.00    198.82 o
  -2  28   8       11.64      101.92    171.94 o
  -1  28   8       20.89        0.00    184.52 o
   0  28   8      121.01        0.00    171.83 o
   1  28   8       11.88      141.79    199.76 o
  -2  29   8       31.46       19.10    191.09 o
  -1  29   8       22.14        0.00    184.52 o
   0  29   8        1.36        0.00    184.52 o
  -2  30   8       35.59       25.45     76.42 o
  -1  30   8        1.12       44.56     76.36 o
   0  30   8        2.35        0.00    184.52 o
  -2  31   8        1.94        0.00    190.87 o
  -1  31   8        9.64      127.27    178.17 o
   0  31   8       19.03      140.41    185.08 o
  -1  32   8       85.07       25.45     76.36 o
   0  32   8       27.21      122.30     77.24 o
  -3   1   9        2.68        0.00    189.16 o
  -2   1   9        1.94        0.00    168.95 o
  -1   1   9       47.59      112.80    156.64 o
   0   1   9       88.65       31.31    168.95 o
   1   1   9       10.25      134.00    178.67 o
  -3   2   9        1.07        0.00    177.35 o
  -2   2   9       25.35      118.88    162.66 o
  -1   2   9       42.92       18.77    156.42 o
   0   2   9       21.67       31.31    162.94 o
   1   2   9        0.85        0.00     69.40 o
  -3   3   9        0.98      107.67    183.64 o
  -2   3   9        0.62       94.58     69.35 o
  -1   3   9      106.09      143.89     68.85 o
   0   3   9       52.77       81.44     68.91 o
   1   3   9        1.31        0.00    187.73 o
  -3   4   9        0.01        0.00    177.35 o
  -2   4   9       11.67       25.23     69.35 o
  -1   4   9       23.59        0.00    162.66 o
   0   4   9        3.57       75.20    169.17 o
   1   4   9        0.52       12.53    168.95 o
  -3   5   9       15.18       25.34     69.68 o
  -2   5   9        2.00       69.62    170.83 o
  -1   5   9       28.63       74.76    168.24 o
   0   5   9        4.45       18.77    162.66 o
   1   5   9        5.03       56.32    168.95 o
  -3   6   9        0.55        0.00    181.93 o
  -2   6   9        6.62       49.69    173.98 o
  -1   6   9       61.19       37.10    173.26 o
   0   6   9        7.69        0.00    178.06 o
   1   6   9        1.30        0.00    173.76 o
  -3   7   9        0.01        0.00    167.79 o
  -2   7   9        1.30        0.00    167.79 o
  -1   7   9        8.97        0.00     68.08 o
   0   7   9       31.52       98.23     67.53 o
   1   7   9       17.28       55.32    172.16 o
  -3   8   9        1.61       75.81    183.20 o
  -2   8   9        1.94        0.00    161.56 o
  -1   8   9        8.88        0.00    167.63 o
   0   8   9        6.77       43.29     68.08 o
   1   8   9        0.36       79.84    165.81 o
  -3   9   9       30.77        0.00    183.20 o
  -2   9   9        9.48        0.00    161.56 o
  -1   9   9        4.57        0.00    167.79 o
   0   9   9       19.02        0.00    167.08 o
   1   9   9        0.61        0.00    178.06 o
  -3  10   9        0.00        0.00    183.20 o
  -2  10   9       10.40       62.12    173.98 o
  -1  10   9       55.77        0.00    167.79 o
   0  10   9       10.80       80.45    160.89 o
   1  10   9       95.40        0.00    178.06 o
  -3  11   9        0.45        0.00    191.70 o
  -2  11   9       38.49       94.75     69.51 o
  -1  11   9       23.45        0.00    167.79 o
   0  11   9       82.03        0.00    180.22 o
   1  11   9       44.97        0.00    184.86 o
  -3  12   9       10.55        0.00     76.69 o
  -2  12   9       11.59        0.00    189.55 o
  -1  12   9       12.71        0.00     68.96 o
   0  12   9       21.97       18.22     66.86 o
   1  12   9        8.29        0.00     72.61 o
  -3  13   9        7.97        0.00    185.30 o
  -2  13   9       31.74       83.04     70.29 o
  -1  13   9       10.52       24.74    166.80 o
   0  13   9        9.06        0.00    170.17 o
   1  13   9        1.04       48.64    176.24 o
  -3  14   9        0.44        0.00    191.70 o
  -2  14   9       12.09        0.00    168.68 o
  -1  14   9        0.05        0.00     67.97 o
   0  14   9       23.97        0.00    172.98 o
   1  14   9        2.98        6.07     72.94 o
  -3  15   9        8.17       44.72    191.70 o
  -2  15   9        1.55        0.00    181.16 o
  -1  15   9       22.93       56.21    162.38 o
   0  15   9      160.39       98.83    179.17 o
   1  15   9        0.18        0.00    183.92 o
  -2  16   9       29.55       37.49     74.98 o
  -1  16   9       26.06      143.67    168.68 o
   0  16   9       45.81      135.88    166.80 o
  -2  17   9        7.26      124.95     68.69 o
  -1  17   9        1.07        0.00    181.16 o
   0  17   9       16.00       12.48     74.98 o
  -2  18   9       34.96        0.00    190.21 o
  -1  18   9        8.82      112.42    174.92 o
   0  18   9       40.89      137.43    181.16 o
  -2  19   9        0.19      101.43    177.51 o
  -1  19   9       24.13      138.37     75.48 o
   0  19   9        0.23        0.00    177.95 o
  -2  20   9        0.10       69.73    183.86 o
  -1  20   9        4.54        0.00    177.51 o
   0  20   9       10.69        0.00    174.36 o
  -2  21   9        0.49        0.00    191.98 o
  -1  21   9        1.40        0.00     75.53 o
   0  21   9       52.94        0.00    186.84 o
  -1  22   9       39.68        0.00    182.26 o
  -1  23   9       68.56      131.96     75.42 o
 
